# Supplementary material for: Endophilin mediated endocytosis and epidermal growth factor receptor govern Japanese encephalitis virus entry and infection in neuronal cells
Source: PLoS Pathog. 2025 Dec 16;21(12):e1013790. doi: 10.1371/journal.ppat.1013790 (PMC12747170; doi:10.1371/journal.ppat.1013790)
Supplement: S1 Raw Data — (XLSX) [file ppat.1013790.s017.xlsx]

## Sheet: Fig 1
	Figure 1 b	KD level of CLTB		1c	virus binding		1d	virus internalized/ice		1 e	virus bound/feme		1 f	virus internalized/feme
		si NT	si CLTB		si NT	si CLTB		si NT	si CLTB		si NT	si CLTB		si NT	si CLTB
		1.49704	0.718449		8.9853	10.0754		11.6371	11.8386		13.2741	12.9886		12.717	12.7894
		1.48386	0.46769		10.0419	10.044		11.7672	11.7081		13.0242	12.6661		13.2494	12.8606
		0.832216	0.225412		10.0695	9.63852		13.4913	11.5495		11.2229	12.8143		12.8753	12.6933
		0.700838	0.237447		9.25603	9.31611		12.7628	13.0466		11.6675	13.027		12.0229	12.5581
		0.848342	0.252352		9.40521	10.0008		13.748	13.4737		12.1077	12.6361		12.3517	11.1351
		0.637702	0.391779		8.94952	9.69778		13.3866	13.7197		12.1969	12.1605		12.1819	12.7255
					10.1056				13.7448		12.3503	12.4888		13.0929	11.7254
					10.2665							12.2857
	1 g	virus level at 24 h.p.i		1 h	plaque assays		1 i	Virus bound		1 j	virus internalized		1 k	virus level at 24 h.p.i		1 l	plaque assays
		si NT	si CLTB		si NT	si CLTB		DMSO	Dynasore		DMSO	Dynasore		DMSO	Dynasore		DMSO	Dynasore
		1.35153	0.799388		7.19976	6.96567		12.9039	12.9358		12.3938	11.8716		0.716219	0.227105		5.74896	3.29666
		0.758286	0.635131		7.18127	7.14176		12.8944	12.8761		12.4325	11.8366		1.00006	0.570252		5.72263	3.51851
		1.09947	1.42005		7.19061	7.12057		12.223	12.7091		13.4668	12.0356		0.895324	0.546058		5.69461	2.99564
		0.72884	0.630895		6.81291	5.60206		12.7991	12.6484		13.2768	13.1195		1.20591	0.113457		5.55991	3.12057
		0.914109	0.642809		6.0607	5.87506		12.9322	13.1372		13.1413	12.2678		0.895851	0.174677		6.59769	3.12057
		1.14777	0.568042		5.97772	5.74036		13.178	13.1935		13.1183	11.6928		1.43172	0.125598		6.59769	3.12057
											13.0643	11.3009		0.99999	0.00956471		6.55991	3.21748
											13.2155			1.21175	0.23306		6.51851	2.81954
														1.00441	0.171114
														0.729215	0.325344
														0.951946	0.590348
															0.322952
															0.241747

## Sheet: Fig 2
1 b	Knockdown levels		1 c	Virus bound/ice		1 d	Virus internalized/ice		1 e	Virus bound/feme		1 f	Virus internalized/feme		1 g	24 hpi		1 h	Egress
	si NT	si TKD		si NT	si TKD		si NT	si TKD		si NT	si TKD		si NT	si TKD		si NT	si TKD		si NT	si TKD
	0.58675	0.275469		9.80586	9.61652		13.6485	13.1541		13.8673	14.1518		13.4057	13.0296		1.15523	0.756091		8.04999	7.89872
	1.6866	0.946936		9.70887	9.564		13.6522	13.0338		13.4221	14.0285		13.9845	12.2706		0.834076	0.551192		8.03703	7.74896
	0.704491	0.229775		9.75485	8.75375		13.5932	13.296		13.5218	14.5675		14.9616	12.8652		1.18805	0.526955		7.96567	7.93349
	1.04107	0.278529		9.49294	9.37097		12.7016	12.777		13.5378	13.2956		13.5666	13.1337		1.22298	0.421894		8.15198	7.98091
	1.37165	0.146021		9.28013	9.30573		13.2312	12.2412		13.0526	13.1815		14.0934	13.3042		0.686163	0.38836		7.96567	7.84073
	0.791203	0.548748			9.23631		13.0935	12.2177		13.3093	13.3643		13.7459	13.275		0.994898	0.536263		7.96567
	1.00119	0.249733					12.9839	12.8063		12.9871	12.5983		13.9839	13.6243		0.826062	0.44909
	1.18215	0.252527					13.748	12.9675		13.3193	12.3873		13.1065	13.6232		1.12043	0.577877
	0.912028	0.0985868					13.3866			13.0029	12.6403		13.5275	13.3948		0.82846	0.628221
							13.1121						13.6034	13.3317		1.14366	0.693638
1 j	Virus bound/feme		1 k	Virus internalized/feme		1 l	Virus bound/feme		1 m	Virus internalized/feme
	DMSO	CHIR-99021		DMSO	CHIR-99021		DMSO	CHIR-99021		DMSO	CHIR-99021
	10.0478	10.5521		9.82892	10.1387		11.7271	12.2534		12.9228	13.1706
	9.92165	10.3761		9.80995	10.3956		11.5489	11.9069		13.0529	13.3847
	10.1043	10.5467		9.73022	9.90306		10.8003	12.2261		12.2927	15.7625
	9.74334	10.9112		9.89812	10.4486		11.3829	11.4878		11.3568	14.1146
	10.2486	10.5002		9.82367	10.3134		10.7522	13.3068		12.7853	14.1584
	10.3802	10.3464		9.92468	9.82064		11.0082	11.166		13.4389	13.4927
	10.3366	10.4394		9.83627	9.99949
		10.5132		9.60541	10.2539
				9.88219	10.0466

## Sheet: Fig 3
Figure 3 d	Virus internalized/ice					3 e	24 h.p.i					3 f	egress
	Without (-) serum stimulation
	EGFPC1	FL	ΔSH3	ΔH0	ΔBAR		EGFPC1	FL	ΔSH3	ΔH0	ΔBAR		EGFPC1	FL	ΔSH3	ΔH0	ΔBAR
	7.98397	8.25087	7.90547	8.10304	8.26142		0.705462	0.817644	0.589487	0.792623	0.538309		6.83501	7.21226	7.08842	7.04451	7.12794
	8.02031	8.38862	8.36224	8.24948	7.33095		0.749518	1.34629	0.663146	1.1787	0.301896		7.02058	7.12794	6.87264	7.04451	6.83501
	7.83476	8.64529	8.18328	8.04703	8.13244		0.636448	1.00469	0.891126	1.27207	0.371293		7.01494	7.21226	7.01703	7.08842	7.07918
	8.26402	8.38046	7.72969	7.7508	8.35927		0.762572	1.10754	0.951277	0.809883	0.351682		7.03743	7.02325	6.95904	7.08814	6.8451
	8.29937	8.38188	7.85747	8.10038	7.28498		0.648858	1.0018	0.780054	1.04398	0.473067		6.77815	7.15685	7.02119	6.77085	7.14613
	8.35584	8.12603	8.47085	8.37906	7.85298		0.728122	0.882092	0.686403	1.25857	0.714771		6.94201	6.9386	7	7.27875	6.6769
	7.83541	8.88322	7.35444	7.02571	6.98478		1.0699	1.00145	0.754625	1.40273	0.253662		6.96786	7.06708	6.907	6.83501	6.483
	8.35114	8.27629	8.3245	7.57366	5.63508		1.0116	1.08461	0.700421	1.50602	0.856638		7.06708	7.12794	6.907	6.68275	6.83501
				8.14266			1.13065	0.77789	0.800079	0.578704	0.725795				6.83501	6.64308	6.79342
							0.589882	0.833618	0.578526	1.23376	0.527945				6.28768	6.76145
	With (+) serum stimulation						0.418655	1.30598		0.985112	0.535343
							0.561031	1.00022		0.943912	0.274222
	EGFPC1	FL	ΔSH3	ΔH0	ΔBAR		0.644621	1.20909		1.19906
	8.75464	9.03422	8.62846	9.57318	8.81009
	9.25146	9.642	9.84073	9.36122	8.51332
	9.43924	9.53421	9.75628	8.80937	8.40882
	8.90151	9.37441	9.23838	8.74024	8.63438
	8.54815	9.83364	9.61918	9.25436	7.99048
	8.65539	9.48711	9.14627	9.30814	8.78964
	9.54287	10.1027	9.38168	9.53642	9.50091
	9.78893	9.92608	9.69634	9.13803	8.94244
		9.43215	9.71741	9.62058
			9.51286	9.5035
				9.28248

## Sheet: Fig 4
Virus bound/FEME								Virus internalized/FEME
Figure 4 a	DMSO	Latrunculin	Jasplakinolide	Cytochalasin D	CK-548	Wiscostatin		4 b	DMSO	Latrunculin	Jasplakinolide	Cytochalasin D	CK-548	Wiscostatin
	12.5624	11.3771	11.5248	12.4824	11.8704	11.884			11.6317	10.5589	11.2098	10.9215	11.1496	10.9209
	12.2551	11.2368	11.2277	12.221	11.7709	11.8972			11.7911	11.3903	11.0737	11.0091	10.9729	10.6466
	12.4283	11.7115	11.9364	12.1195	12.2759	12.1043			11.9482	11.1929	10.8041	10.7043	10.9029	10.7272
	12.8346	12.2167	12.1604	12.4364	11.8897				11.9196	11.1755	11.3464	11.001	11.3755	11.3435
	12.4319		12.0675	12.382					11.4905	11.1992	11.3485	10.8457	10.9025	10.5505
	12.6228		11.8838	12.5					11.2963		10.8392	11.2115	11.1174
									11.2375		10.9494		10.869
Number of puncta per cell									11.6017		11.2068
4 d	DMSO	Latrunculin	Jasplakinolide	Cytochalasin D	CK-548	Wiscostatin			11.254
	50	31	10	12	11	21			11.3438
	25	13	3	6	13	1
	39	14	3	7	22	6
	24	11	7	4	9	10
	34	12	8	8	13	5
	42	10	3	4	6	23
	30	15	11	7	16	6
	12	8	8	4	23	8
	21	16	10	2	18	5
	27	7	6	7	28	22
	23	13	3	9	24	15
	20	7	9	4	15	9
	25	3	2	30	13	6
	13	15	12	11	9	20
	16	22	8	8	10	8
	12	6	7	4	26	9
	14	14	3	9	13	5
	27	9	4	4	31	4
	11	18	1	17	12	7
	18	8	2	16	26	13
	16	6	2	24	13	7
	53	9	4	12	9	13
	39	3	5	14	10	5
	61	3	7	4	26	4
	41	11	4	3	13	13
	34	17	5	8	31	4
	44	5	6	7	12	8
	29	7	3	5	26	13
	51	10	4	10	9	5
	47	8	2	11	4	3
	37	9	4	12	15	13
	46	10	9	9	16	33
	60	9	12	11	8	23
	38	8	6	17	20	16
	39	3	5	7	15	18
	19	23	3	11	15	31
	32	17	7	4	13	10
	50	7	3	9	9	10
	24	19	4	23	4	4
	20	7	14	11	15	30
	35	3	3	9	16
	41	4	5	11	8
	32	10	5	17	20
	49	30	5	7	15
	11	19	2	11	15
	19	12	6	4	13
	25	15	5	9	3
	23	12	3	23	6
	6	26	7	11	18
	9	13	3	30	17
	23	5	4	7	19
	14	6	14	8	15
	29	14	3	11	9
	36	8	5	1	26
	29	18	5	15	15
	33	13	5	4	18
	32	5	2	7	25
	30	4	2	4	16
		2	20	1	5
		4	23	30	16
		18	10	7	32
		10	6	8	11
		9	20	11	39
		13	9	1	17
		15	7	15	38
		19	2	4	32
		5	20	7	4
		23	23	4	16
		9	10	1
		19	6
		18	20
		10	9
		21	7
		13
		11
		11
		14
		14
		10
		9
		13
		9
		6
		11
		4
		1
		2
		5

## Sheet: Fig 5
	Figure 5 c	0 h.p.i				5 d	1 h.p.i				5 e	24 h.p.i				5 f	Egress
		DMSO	Gen	Gef			DMSO	Gen	Gef			DMSO	Gen	Gef			DMSO	Gen	Gef
		13.6278	13.6279	13.5051			11.3358	10.5602	10.8755			0.77539	0.102535	0.660154			7.30384	7.15198	7.02366
		13.9889	13.7974	13.7035			10.9441	10.4141	9.42987			0.998054	0.0850139	0.815722			7.33806	7.04999	6.94988
		13.824	13.6312	13.4905			10.6849	10.7218	10.6			0.892411	0.10613	0.754183			7.29666	7.17173	7.12057
		13.6298	13.6607	13.4688			10.9573	10.851	10.6737			1.00568	0.503302	0.65235
		13.5754	13.74	13.9084			11.1608	10.4988	10.8568			0.910304	0.260524	0.869923
		13.8444	13.4587	13.8952			10.712	9.98411	9.77592			0.725622	0.361415	0.654659
		13.9605		13.9885			10.7906		10.1882			0.871252	0.274722	0.735124
				13.3773								0.998934	0.44228	0.0631437
												0.951266	0.288552	0.740506
												1.00203	0.373264
	5 g	DMSO	Gen	DMSO	Gef							0.997992	0.269113
		2.26047	0.631426	0.675404	0.496511							0.795516	0.537252
		0.874769	0.555841	1.08443	0.386656							1.49095	0.58222
		0.487123	0.41373	1.07035	0.701869
		0.615728	0.470995	1.07304	0.532602
		0.872823	0.175804	0.746824	0.520513
		1.14978	0.0723364	1.05866	0.450782
		0.739301	0.500086	1.39459	0.459581
				0.896708
	5 h	DMSO	Gen	Gef
		5.4216	5.36361	5.4216
		5.86094	5.47276	5.03703
		5.84073	5.59769	4.55991
		5.57884	5.07226	4.84962
		5.62414	4.9002	4.59876
			4.7455
	5 i	0	1	2	5	Erl (uM)		5 j	DMSO	Erl 5uM
		0.903008	0.824652	0.970665	0.620138				1.18172	0.522786
		1.3825	1.03047	0.65382	0.502168				1.36766	0.756884
		1.04532	0.686037	1.05189	0.59007				1.4335	0.202302
		0.766431	0.633382	0.716787	0.578637				1.21586	0.277516
		0.90274		0.714332					0.692811	0.494837
									0.623841	0.145569

## Sheet: Fig 6
	Figure 6 a	Knockdown levels			6 b	Virus bound/Ice			6 c	Virus internalized/ Ice			6 d	Virus internalized/FEME
		si NT	si EGFR			si NT	si EGFR			si NT	si EGFR			si NT	si EGFR
		0.972948	0.33333			11.2978	10.3784			11.4694	11.1099			8.07437	7.76238
		1.01641	0.403247			10.781	10.8055			11.8095	11.1763			7.82538	7.63982
		1.0845	0.478152			10.826	10.6739			11.6214	11.6698			8.07853	7.61499
		0.966128	0.473909			10.6464	10.5302			11.1398	9.52089			7.98707	7.46503
		0.863624	0.22291			10.7261	10.933			11.4004	10.6719			8.31935	7.33724
		0.866482	0.28658			10.7186	10.5119			12.2526	10.4756			8.00292	7.66054
		1.15911	0.248312			11.0795	10.699			11.6804	10.8641				7.5347
		0.965597	0.173381			11.1129	10.6128			11.9585	11.6769
		1.02998	0.248348			11.0103	9.71767			11.9684	11.6348
		1.08102				10.6039	9.91062			11.6399	11.5284
										12.0065
	6 e	24 h.p.i			6 f	Egress
		si NT	si EGFR			si NT	si EGFR
		1.05243	0.654676			7.74073	6.99997
		1.15967	0.613823			7.6081	6.83923
		1.30368	0.651061			7.6081	7.2359
		0.97778	0.673806			7.67865	7.60087
		1.03184	0.609965			7.58635	7.50499
		1.07978	0.75478			7.6903	7.57131
		0.736655	0.7126			7.65431
		1.03293	0.686154			7.61489
		0.785942	0.539755
		1.15927

## Sheet: Fig 7
	Figure 7 a	0 h.p.i				7 b	1 h.p.i				7 c	24 h.p.i
		IgG	Epitope binding antibody				IgG	Epitope binding antibody				IgG	Epitope binding antibody
		11.0242	11.2722				13.7067	13.1923				0.815248	0.820763
		11.3474	10.9868				13.5641	13.2811				0.978089	0.74242
		12.6068	10.9422				13.7229	13.3389				1.36698	0.660057
		11.4929	11.3575				13.4892	13.4422				0.706611	0.630796
		11.525	11.2633				13.3442	13.3006				1.12759	0.792274
		12.2718	11.4071				13.3636	13.234				0.979389	0.569884
		11.656					13.545	13.1759				0.986219	0.712175
							13.0031	13.2117				0.767991	0.578421
	7 d	Egress						12.9915				1.50761
		IgG	Epitope binding antibody					12.989				0.703593
		6.54486	6.26407					13.3116				1.07404
		6.98613	6.37699									0.98663
		6.79418	6.77379			7 g	0 h.p.i
		6.72263	6.55991				IgG control	50	100		7 h	1 h.p.i
		6.77379	6.4216				10.3696	9.79901	9.57154			IgG control	50	100
		6.96567	6.4216				10.2355	9.73108	9.48075			10.8606	10.8825	10.6018
		6.65839	6.59769				10.2507	9.77512	9.7218			11.1209	10.8647	10.3996
		6.63601	6.36361				10.6584	9.48049	9.73717			11.0848	10.8631	10.6835
		6.6721	6.37657				10.4328	10.1674	9.96951			10.9249	10.6071	10.7565
		6.6721	6.53991				10.0131	9.97707	9.97196			11.6595	10.854	11.309
								10.0111	9.73029			11.5389	10.2335	11.1312
	7 f	EGF pulse										11.1811	10.0347	10.9055
		IgG control	Cetuximab			7 i	24 h.p.i					11.6607	11.7255	10.6426
		7226.17	3038.82				IgG control	50	100			12.0095	11.0653
		7150	3770				0.802121	0.513417	0.368489				11.2359
							0.771712	0.526078	0.482977
							0.770384	0.542943	0.50423
							1.45668	0.671282	0.521007
							1.32867	0.851572	0.710032
							0.871209	0.865811	0.77839
						7 j	0 h.p.i
							IgG control	100
							12.517	12.112
							12.5733	12.137
							12.4342	11.8349
							12.56	12.3961
							12.4261
	7 k	0 h.p.i									7 l	0 h.p.i
		0	10	20	30	50	100	200	300			0	10	20	30	50	100	200	300
		14.0401	13.8687	13.5422	13.0617	13.4387	13.4346	13.4786	13.5806			10.8908	10.1757	9.85868	10.4331	10.0434	10.1319	10.1214	9.99551
		13.7156	13.3522	13.9906	13.1898	13.7896	13.8012	13.6079	12.9329			10.1759	9.74961	10.3513	9.95247	10.1721	9.3395	9.93768	8.51266
		13.9221	13.9604	13.8431	13.7927	13.468	13.6356	9.47176	13.5474			10.4436	10.1392	9.80964	9.45105	10.2337	9.70536	9.78871	9.36725
		14.039	13.4824	13.8875	13.9616	13.2415	9.98865	12.8266	13.6131			10.0093	10.017	10.1654	9.8217	9.86407	9.93808	9.35184	9.2835
		13.7611	13.4755	13.3307	13.7533	13.3644	13.6699	12.3952	12.5649			10.4986	9.85506	10.0556	9.79244	9.0259	9.16968	9.56724	9.68555
		13.8752	13.5875	13.6179	13.4181	13.1839	11.1393	12.9853	13.3387			10.3368	10.1066	10.0115	10.0006	10.1576	9.63114	9.88062	9.67441
		13.6434		13.3945	13.217	13.4066	13.2383		12.3047			10.2064	10.4992	10.0252	10.1949	10.2264	9.88624	10.0019	10.2067
		13.4274			12.9598		13.3271						9.87443	10.094	10.2546	9.93149	10.043		10.1662
		13.4694					13.1541							10.0127		9.87494	10.4492
	7 m	1 h.p.i									7 n	24 h.p.i
		0	10	20	30	50	100	200	300			0	10	20	30	50	100	200	300
		9.3006	9.2847	8.6204	9.00519	9.14044	8.35528	8.66641	8.32491			0.968622	1.0433	0.829027	0.727275	0.626374	1.12442	0.996033	0.659844
		9.46903	9.21269	8.96391	9.15993	8.33364	9.06839	8.13168	8.39283			1.59886	0.698019	1.08268	0.588752	0.740859	1.11889	0.569894	0.406658
		9.42339	8.9016	8.95848	8.99767	9.00647	8.74408	8.13168	8.40484			0.824104	0.967718	0.854105	0.716072	0.554924	0.141439	0.296427	0.680741
		9.55704	9.11735	9.05558	8.73691	9.04337	8.82606	9.04324	8.96273			1.29318	0.838489	1.1889	0.887265	0.835858	0.736258	0.747818	0.484812
		9.16918	9.35526	9.20957	9.0786	9.17211	8.99353	8.34012	8.76011			0.986559	0.932082	1.19064	0.861167	0.708358	0.837772	0.435031	0.444651
		9.78591	8.79547	9.13561	8.9403	9.23372	8.96404	8.38777	8.47486			1.0419	0.953543	0.632561	0.753245	0.685824	0.974934	0.600727	0.537982
		9.96611	9.91372	9.76079	9.61915	10.5002	9.77601	9.91782	9.93797			0.984446	0.929942	0.838192	0.857377	0.778137	0.462181	0.64587	0.558093
		9.63157	10.4695	9.96867	10.0072	10.0375	9.62133	9.77426	9.48923				0.858914	0.714503	0.640591	0.792978
		9.84823	9.70645	9.50348	10.0583	9.53719	9.54882	7.55222	9.73726				1.13263
		9.664	10.2325	10.2644	9.1746	10.2753	10.146	9.9302	9.93833
		10.6019	9.74483	9.77176	9.66363	10.4031	9.82848		8.12473
						10.9938
	7 o	Egress
		0	10	20	30	50	100	200	300
		7.76884	7.91973	7.52481	7.679	6.94964	7.74073	5.89997	6.62603
		7.79539	7.7823	7.71086	7.80813	7.74073	7.56827	6.1159	6.23111
		7.79539	7.8994	7.72603	7.66224	7.679	7.17037	6.32386	5.4952
		7.55991	7.72263	7.4216	7.3848	7.63246	7.47276	7.23452	7.23032
		7.51851	7.66464	7.4216	7.04356	7.4216	7.51851	7.04999	7.21748
		7.77379	7.66464	7.43233	7.33143	7.36361	7.27439	7.00988	7.08672

## Sheet: Fig 8
	Figure 8 b	Total envelope structures					Envelope colocalized with EGFR
		0 min	10 min	30 min	60 min		0 min	10 min	30 min	60 min
		33	56	26	27		25	17	1	5
		11	16	17	12		5	5	4	3
		31	17	33	14		23	3	1	6
		31	37	10	14		13	11	1	7
		18	55	13	13		12	13	2	2
		23	29	14	6		16	9	1	1
		45	18	19	26		24	4	2	17
		22	30	8	25		15	11	0	12
		68	38	19	8		32	10	2	2
		35	23	6	24		16	6	0	2
		26	63	12	13		24	40	1	6
		18	53	11	24		13	30	6	4
		25	23	10	17		17	13	8	3
		23	32	15	25		3	22	3	2
		30	22	5	31		1	10	2	21
		61	48	9	5		37	21	7	2
		55	22	9	7		46	19	2	1
		25	81	19	19		20	19	5	9
		34	25	4	16		28	9	2	9
		14	68		8		9	7		1
					12					1
					9					4

## Sheet: Fig 8 c
Time (s)	0 µg/mL	6.25 µg/mL	Fit1-6.25 ug/mL	12.5 µg/mL	Fit1-12.5 ug/mL	25 µg/mL	Fit1-25 ug/mL	50 µg/mL	Fit1-50 ug/mL	100 µg/mL	Fit1-100 ug/Ml
0	0.007499	-0.00431	0	0.001033	0	0.008239	0	0.015083	0	0.035496	0
0.2	0.007351	-0.00431	7.54e-06	0.001263	3.52e-05	0.008883	0.000229	0.016023	0.003214	0.037374	0.006277
0.4	0.006821	-0.00461	1.51e-05	0.000738	7.04e-05	0.00921	0.000457	0.016429	0.006183	0.039214	0.012156
0.6	0.006538	-0.0045	2.26e-05	0.0011	0.000106	0.009638	0.000685	0.017776	0.008928	0.041585	0.017664
0.8	0.006049	-0.00427	3.01e-05	0.001162	0.000141	0.01018	0.000912	0.018768	0.011465	0.044045	0.022825
1	0.005367	-0.00409	3.77e-05	0.000981	0.000176	0.010048	0.001137	0.019683	0.013812	0.046639	0.027661
1.2	0.004912	-0.00386	4.52e-05	0.001205	0.000211	0.01103	0.001363	0.020759	0.015984	0.049677	0.032194
1.4	0.004711	-0.00452	5.27e-05	0.000743	0.000246	0.010943	0.001587	0.0217	0.017995	0.051639	0.036443
1.6	0.004521	-0.00501	6.03e-05	0.00054	0.000281	0.011128	0.001811	0.022647	0.019857	0.053735	0.040427
1.8	0.004623	-0.0053	6.78e-05	0.000892	0.000316	0.011292	0.002033	0.023571	0.021582	0.056008	0.044163
2	0.004777	-0.00519	7.53e-05	0.0008	0.000351	0.011612	0.002255	0.024581	0.023182	0.057799	0.047668
2.2	0.004676	-0.00488	8.28e-05	0.001419	0.000386	0.012311	0.002477	0.025859	0.024666	0.059859	0.050957
2.4	0.004497	-0.00449	9.04e-05	0.001396	0.000421	0.012413	0.002697	0.026551	0.026043	0.061315	0.054043
2.6	0.004437	-0.00383	9.79e-05	0.001842	0.000456	0.013204	0.002917	0.027789	0.027323	0.063602	0.056939
2.8	0.004639	-0.00349	0.000105	0.002007	0.000491	0.013773	0.003136	0.028475	0.028512	0.065117	0.05966
3	0.004912	-0.00329	0.000113	0.00219	0.000526	0.014205	0.003354	0.029011	0.029618	0.066628	0.062215
3.2	0.005233	-0.00322	0.00012	0.002175	0.000561	0.013967	0.003572	0.029401	0.030647	0.067441	0.064615
3.4	0.005323	-0.00293	0.000128	0.002518	0.000596	0.014165	0.003789	0.030064	0.031607	0.068542	0.066871
3.6	0.005454	-0.00257	0.000135	0.003019	0.000631	0.015091	0.004005	0.031242	0.032501	0.070348	0.068992
3.8	0.005655	-0.00293	0.000143	0.003004	0.000666	0.015478	0.00422	0.031722	0.033336	0.071137	0.070987
4	0.005895	-0.00299	0.00015	0.0032	0.000701	0.016195	0.004435	0.031986	0.034116	0.07192	0.072864
4.2	0.005975	-0.0033	0.000158	0.003372	0.000736	0.016521	0.004649	0.032926	0.034845	0.072852	0.074631
4.4	0.005439	-0.0036	0.000165	0.002942	0.000771	0.016109	0.004862	0.032875	0.035528	0.073454	0.076295
4.6	0.005442	-0.00376	0.000173	0.003125	0.000806	0.015992	0.005074	0.033994	0.036168	0.074452	0.077862
4.8	0.004946	-0.00376	0.00018	0.002435	0.000841	0.015972	0.005286	0.033865	0.036769	0.075279	0.07934
5	0.004735	-0.0042	0.000188	0.002081	0.000875	0.015554	0.005497	0.034095	0.037333	0.076309	0.080733
5.2	0.004596	-0.00475	0.000195	0.002315	0.00091	0.016191	0.005707	0.034573	0.037864	0.077162	0.082047
5.4	0.004783	-0.00549	0.000203	0.001739	0.000945	0.015324	0.005917	0.034452	0.038364	0.077147	0.083288
5.6	0.004931	-0.00524	0.00021	0.00216	0.00098	0.015895	0.006125	0.035336	0.038836	0.07863	0.08446
5.8	0.004958	-0.00491	0.000218	0.002261	0.001015	0.016428	0.006334	0.03627	0.039282	0.079888	0.085568
6	0.004941	-0.00431	0.000225	0.002093	0.001049	0.016641	0.006541	0.03732	0.039704	0.080638	0.086616
6.2	0.004975	-0.00408	0.000233	0.002157	0.001084	0.017222	0.006748	0.038191	0.040104	0.081954	0.087607
6.4	0.00489	-0.00399	0.00024	0.002191	0.001119	0.017361	0.006954	0.0387	0.040483	0.082907	0.088546
6.6	0.005054	-0.00405	0.000248	0.001904	0.001154	0.017793	0.007159	0.038954	0.040844	0.083714	0.089436
6.8	0.004925	-0.00399	0.000255	0.002324	0.001188	0.017462	0.007364	0.039008	0.041188	0.084546	0.090279
7	0.005139	-0.00374	0.000263	0.002645	0.001223	0.017539	0.007568	0.039282	0.041515	0.0852	0.09108
7.2	0.004796	-0.0034	0.00027	0.002717	0.001258	0.017463	0.007771	0.039822	0.041828	0.085623	0.091841
7.4	0.004819	-0.00334	0.000278	0.002569	0.001292	0.017629	0.007974	0.040119	0.042128	0.085791	0.092564
7.6	0.005253	-0.00374	0.000285	0.002871	0.001327	0.01814	0.008176	0.0404	0.042415	0.086141	0.093251
7.8	0.004984	-0.00358	0.000293	0.002838	0.001362	0.018134	0.008377	0.040753	0.04269	0.086348	0.093907
8	0.004629	-0.0033	0.0003	0.003105	0.001396	0.018342	0.008577	0.041402	0.042955	0.087144	0.094531
8.2	0.004357	-0.00338	0.000308	0.003196	0.001431	0.018382	0.008777	0.041848	0.043211	0.087828	0.095126
8.4	0.003972	-0.00341	0.000315	0.002965	0.001465	0.018066	0.008976	0.042078	0.043457	0.088195	0.095695
8.6	0.003978	-0.00355	0.000323	0.002984	0.0015	0.018208	0.009175	0.042987	0.043695	0.088577	0.096238
8.8	0.003976	-0.00371	0.00033	0.002554	0.001534	0.018228	0.009373	0.04253	0.043926	0.08903	0.096758
9	0.004131	-0.00438	0.000338	0.002223	0.001569	0.017576	0.00957	0.042389	0.044149	0.089045	0.097256
9.2	0.004167	-0.00439	0.000345	0.002167	0.001604	0.01771	0.009767	0.042246	0.044367	0.089161	0.097734
9.4	0.004381	-0.00405	0.000353	0.002038	0.001638	0.017791	0.009963	0.042584	0.044578	0.089632	0.098192
9.6	0.004572	-0.00398	0.00036	0.001993	0.001672	0.018369	0.010158	0.043604	0.044784	0.090257	0.098632
9.8	0.004522	-0.0043	0.000368	0.001401	0.001707	0.018207	0.010353	0.043428	0.044984	0.090254	0.099055
10	0.005231	-0.00429	0.000375	0.001423	0.001741	0.018457	0.010547	0.043944	0.04518	0.090802	0.099462
10.2	0.005209	-0.00431	0.000382	0.001668	0.001776	0.018907	0.01074	0.044156	0.045372	0.091593	0.099855
10.4	0.005101	-0.00424	0.00039	0.00187	0.00181	0.019039	0.010933	0.044261	0.04556	0.092292	0.100234
10.6	0.004966	-0.00438	0.000397	0.001955	0.001845	0.019576	0.011125	0.044333	0.045744	0.092902	0.1006
10.8	0.004875	-0.00416	0.000405	0.002488	0.001879	0.01941	0.011316	0.044615	0.045924	0.093537	0.100954
11	0.004844	-0.0041	0.000412	0.002675	0.001913	0.020165	0.011507	0.045355	0.046102	0.094173	0.101296
11.2	0.004655	-0.00408	0.00042	0.002262	0.001948	0.020219	0.011697	0.046155	0.046276	0.094507	0.101628
11.4	0.004486	-0.00426	0.000427	0.002174	0.001982	0.020525	0.011887	0.046417	0.046448	0.094928	0.10195
11.6	0.004115	-0.00435	0.000435	0.002137	0.002017	0.021225	0.012076	0.046931	0.046618	0.095785	0.102262
11.8	0.003516	-0.00342	0.000442	0.002114	0.002051	0.021799	0.012264	0.047488	0.046785	0.096865	0.102566
12	0.003276	-0.00327	0.00045	0.00223	0.002085	0.022213	0.012452	0.048122	0.04695	0.097745	0.102862
12.2	0.003335	-0.00316	0.000457	0.00262	0.002119	0.02257	0.012639	0.048984	0.047113	0.098201	0.10315
12.4	0.003344	-0.00314	0.000464	0.002505	0.002154	0.022907	0.012825	0.049644	0.047275	0.098981	0.10343
12.6	0.003602	-0.00368	0.000472	0.002238	0.002188	0.022638	0.013011	0.049726	0.047434	0.098963	0.103704
12.8	0.003907	-0.00379	0.000479	0.002034	0.002222	0.022924	0.013196	0.049694	0.047592	0.099693	0.103972
13	0.003887	-0.00363	0.000487	0.002314	0.002256	0.022799	0.013381	0.050181	0.047749	0.099891	0.104234
13.2	0.003621	-0.00329	0.000494	0.003027	0.002291	0.023083	0.013565	0.050725	0.047904	0.100272	0.10449
13.4	0.003686	-0.00296	0.000502	0.003616	0.002325	0.023205	0.013748	0.05069	0.048059	0.100521	0.104741
13.6	0.003889	-0.00285	0.000509	0.004395	0.002359	0.023316	0.013931	0.050909	0.048212	0.101241	0.104987
13.8	0.004038	-0.00257	0.000517	0.004997	0.002393	0.023092	0.014114	0.050737	0.048363	0.101881	0.105229
14	0.004422	-0.00205	0.000524	0.005904	0.002427	0.023685	0.014295	0.051581	0.048514	0.102714	0.105466
14.2	0.004181	-0.00201	0.000531	0.006178	0.002462	0.023322	0.014476	0.051542	0.048664	0.102956	0.1057
14.4	0.00444	-0.00226	0.000539	0.005838	0.002496	0.023588	0.014657	0.052098	0.048813	0.103431	0.105929
14.6	0.00412	-0.0021	0.000546	0.006169	0.00253	0.024179	0.014837	0.052303	0.048962	0.103746	0.106155
14.8	0.004131	-0.00212	0.000554	0.006405	0.002564	0.024102	0.015016	0.052849	0.049109	0.103704	0.106377
15	0.004077	-0.00266	0.000561	0.005807	0.002598	0.023987	0.015195	0.053877	0.049256	0.104151	0.106597
15.2	0.004366	-0.00298	0.000569	0.004914	0.002632	0.02341	0.015373	0.053752	0.049402	0.104139	0.106813
15.4	0.004131	-0.00284	0.000576	0.004626	0.002666	0.023791	0.01555	0.053496	0.049548	0.10442	0.107027
15.6	0.004371	-0.00273	0.000583	0.004315	0.0027	0.023865	0.015727	0.053737	0.049693	0.104545	0.107238
15.8	0.004325	-0.0027	0.000591	0.003686	0.002734	0.023862	0.015904	0.053329	0.049837	0.104584	0.107446
16	0.004382	-0.00261	0.000598	0.003666	0.002768	0.024068	0.01608	0.053901	0.049981	0.104856	0.107652
16.2	0.004461	-0.0026	0.000606	0.003569	0.002802	0.02438	0.016255	0.054001	0.050125	0.105148	0.107856
16.4	0.004484	-0.00305	0.000613	0.003307	0.002836	0.024571	0.01643	0.054072	0.050268	0.105703	0.108058
16.6	0.004776	-0.00386	0.00062	0.002769	0.00287	0.024262	0.016604	0.053798	0.05041	0.105727	0.108258
16.8	0.004534	-0.00321	0.000628	0.003607	0.002904	0.025017	0.016778	0.054456	0.050553	0.106539	0.108456
17	0.004267	-0.00359	0.000635	0.003926	0.002938	0.024963	0.016951	0.054541	0.050694	0.106555	0.108652
17.2	0.003973	-0.0039	0.000643	0.003825	0.002972	0.024892	0.017123	0.054049	0.050836	0.106229	0.108847
17.4	0.004383	-0.0039	0.00065	0.00412	0.003006	0.025382	0.017295	0.053774	0.050977	0.106461	0.10904
17.6	0.004364	-0.00372	0.000658	0.00501	0.00304	0.025699	0.017467	0.054405	0.051118	0.107283	0.109232
17.8	0.004309	-0.00371	0.000665	0.005153	0.003074	0.025861	0.017638	0.054425	0.051258	0.107103	0.109422
18	0.004387	-0.00388	0.000672	0.004701	0.003107	0.025979	0.017808	0.054422	0.051399	0.10671	0.109611
18.2	0.004385	-0.00409	0.00068	0.00446	0.003141	0.025874	0.017978	0.054891	0.051538	0.107057	0.109798
18.4	0.004094	-0.00434	0.000687	0.00431	0.003175	0.02587	0.018147	0.055305	0.051678	0.10741	0.109985
18.6	0.003717	-0.00403	0.000695	0.004452	0.003209	0.025914	0.018316	0.055323	0.051817	0.107421	0.11017
18.8	0.003712	-0.0044	0.000702	0.004703	0.003243	0.026037	0.018484	0.05621	0.051957	0.107748	0.110354
19	0.003761	-0.00507	0.000709	0.003876	0.003276	0.024935	0.018651	0.055887	0.052096	0.107944	0.110537
19.2	0.003871	-0.00449	0.000717	0.004105	0.00331	0.025443	0.018819	0.055768	0.052234	0.108339	0.11072
19.4	0.003685	-0.00353	0.000724	0.004384	0.003344	0.026191	0.018985	0.055919	0.052373	0.109409	0.110901
19.6	0.003505	-0.00363	0.000731	0.004117	0.003378	0.026069	0.019151	0.056351	0.052511	0.109792	0.111081
19.8	0.003254	-0.00373	0.000739	0.003763	0.003411	0.026122	0.019317	0.056109	0.052649	0.110336	0.111261
20	0.00354	-0.00364	0.000746	0.004225	0.003445	0.026586	0.019482	0.056113	0.052787	0.111071	0.111439
20.2	0.003674	-0.00395	0.000754	0.004752	0.003479	0.026763	0.019646	0.056165	0.052924	0.11202	0.111617
20.4	0.003896	-0.00432	0.000761	0.005005	0.003513	0.026628	0.01981	0.056521	0.053062	0.112751	0.111794
20.6	0.00416	-0.00417	0.000768	0.005534	0.003546	0.026345	0.019974	0.05696	0.053199	0.113696	0.111971
20.8	0.003918	-0.00397	0.000776	0.006664	0.00358	0.026925	0.020137	0.057467	0.053336	0.114165	0.112147
21	0.00439	-0.00468	0.000783	0.006625	0.003613	0.026937	0.020299	0.057226	0.053473	0.114388	0.112322
21.2	0.004346	-0.00472	0.000791	0.006716	0.003647	0.02706	0.020461	0.057233	0.05361	0.114486	0.112496
21.4	0.004805	-0.00452	0.000798	0.007253	0.003681	0.027491	0.020623	0.057773	0.053746	0.115237	0.11267
21.6	0.004739	-0.00438	0.000805	0.007727	0.003714	0.02741	0.020783	0.057851	0.053883	0.1148	0.112843
21.8	0.004664	-0.00426	0.000813	0.007564	0.003748	0.027458	0.020944	0.057742	0.054019	0.114285	0.113016
22	0.00451	-0.0041	0.00082	0.007143	0.003781	0.027151	0.021104	0.057809	0.054155	0.114181	0.113188
22.2	0.004253	-0.00368	0.000827	0.007327	0.003815	0.027123	0.021263	0.05868	0.054291	0.115132	0.113359
22.4	0.003814	-0.0039	0.000835	0.0068	0.003849	0.026488	0.021422	0.058554	0.054427	0.115054	0.11353
22.6	0.003755	-0.00369	0.000842	0.006744	0.003882	0.026249	0.021581	0.059231	0.054562	0.115639	0.113701
22.8	0.003798	-0.00374	0.00085	0.006336	0.003916	0.026389	0.021739	0.059784	0.054698	0.116001	0.113871
23	0.003716	-0.00381	0.000857	0.005416	0.003949	0.025832	0.021896	0.059441	0.054833	0.115895	0.114041
23.2	0.003796	-0.00345	0.000864	0.004778	0.003983	0.026726	0.022053	0.059904	0.054968	0.116149	0.11421
23.4	0.00378	-0.00301	0.000872	0.003439	0.004016	0.026627	0.022209	0.059986	0.055103	0.116296	0.114378
23.6	0.003653	-0.00365	0.000879	0.002984	0.004049	0.026559	0.022365	0.060597	0.055238	0.116115	0.114547
23.8	0.003839	-0.00408	0.000886	0.002729	0.004083	0.026801	0.022521	0.060156	0.055373	0.115939	0.114714
24	0.004248	-0.00371	0.000894	0.002708	0.004116	0.027208	0.022676	0.060131	0.055507	0.116572	0.114882
24.2	0.004203	-0.00317	0.000901	0.003378	0.00415	0.027638	0.022831	0.060742	0.055642	0.117384	0.115049
24.4	0.004255	-0.00279	0.000908	0.003713	0.004183	0.028038	0.022985	0.061231	0.055776	0.118312	0.115215
24.6	0.004285	-0.00291	0.000916	0.004513	0.004216	0.028235	0.023138	0.06137	0.05591	0.118764	0.115382
24.8	0.004527	-0.00288	0.000923	0.004589	0.00425	0.028964	0.023292	0.060657	0.056044	0.118726	0.115547
25	0.004814	-0.00285	0.000931	0.004856	0.004283	0.029497	0.023444	0.060948	0.056178	0.119378	0.115713
25.2	0.004616	-0.00282	0.000938	0.005265	0.004316	0.029788	0.023596	0.061193	0.056312	0.119535	0.115878
25.4	0.00475	-0.00252	0.000945	0.005865	0.00435	0.03023	0.023748	0.061298	0.056445	0.119809	0.116043
25.6	0.004685	-0.00295	0.000953	0.005922	0.004383	0.03021	0.023899	0.061004	0.056579	0.119181	0.116207
25.8	0.004601	-0.00276	0.00096	0.006321	0.004416	0.03036	0.02405	0.061133	0.056712	0.119806	0.116371
26	0.004481	-0.00266	0.000967	0.006573	0.00445	0.030158	0.024201	0.061752	0.056845	0.120642	0.116535
26.2	0.004239	-0.00265	0.000975	0.006534	0.004483	0.029977	0.024351	0.062079	0.056978	0.121172	0.116698
26.4	0.004293	-0.00331	0.000982	0.006351	0.004516	0.029493	0.0245	0.062183	0.057111	0.121436	0.116861
26.6	0.003968	-0.00354	0.000989	0.006421	0.004549	0.029323	0.024649	0.062803	0.057244	0.122261	0.117023
26.8	0.003945	-0.00341	0.000997	0.005783	0.004583	0.029572	0.024798	0.063073	0.057377	0.12233	0.117186
27	0.003838	-0.00377	0.001004	0.005331	0.004616	0.029335	0.024946	0.062885	0.057509	0.122367	0.117348
27.2	0.004134	-0.00414	0.001011	0.004744	0.004649	0.029549	0.025093	0.063497	0.057642	0.12249	0.117509
27.4	0.004092	-0.00397	0.001019	0.004461	0.004682	0.029746	0.025241	0.064447	0.057774	0.122287	0.117671
27.6	0.004129	-0.00473	0.001026	0.004674	0.004715	0.029634	0.025387	0.064776	0.057906	0.121987	0.117832
27.8	0.004127	-0.00461	0.001033	0.004843	0.004748	0.029699	0.025534	0.064919	0.058038	0.121831	0.117993
28	0.004107	-0.0034	0.001041	0.005614	0.004782	0.030184	0.02568	0.065893	0.05817	0.12269	0.118153
28.2	0.004022	-0.00308	0.001048	0.006499	0.004815	0.03083	0.025825	0.066183	0.058302	0.123253	0.118313
28.4	0.004417	-0.00298	0.001055	0.006852	0.004848	0.031217	0.02597	0.066593	0.058434	0.123618	0.118473
28.6	0.004212	-0.00299	0.001063	0.007099	0.004881	0.031321	0.026115	0.066594	0.058565	0.123262	0.118632
28.8	0.004347	-0.00238	0.00107	0.006865	0.004914	0.031683	0.026259	0.066717	0.058697	0.123438	0.118792
29	0.004187	-0.00234	0.001077	0.007183	0.004947	0.032408	0.026402	0.06731	0.058828	0.124062	0.118951
29.2	0.004391	-0.0029	0.001085	0.007438	0.00498	0.032285	0.026546	0.066991	0.058959	0.123648	0.119109
29.4	0.004361	-0.00308	0.001092	0.007319	0.005013	0.03241	0.026689	0.066608	0.05909	0.123159	0.119268
29.6	0.00482	-0.00341	0.001099	0.006873	0.005046	0.032251	0.026831	0.066077	0.059221	0.122864	0.119426
29.8	0.004849	-0.0027	0.001106	0.007478	0.005079	0.032952	0.026973	0.06644	0.059352	0.123653	0.119583
30	0.004654	-0.00296	0.001114	0.007409	0.005112	0.033137	0.027115	0.066595	0.059482	0.124168	0.119741
30.2	0.004244	-0.00333	0.001121	0.006976	0.005145	0.033295	0.027256	0.065932	0.059613	0.124417	0.119898
30.4	0.004268	-0.0034	0.001128	0.007198	0.005178	0.033639	0.027397	0.065991	0.059743	0.125368	0.120055
30.6	0.004376	-0.00358	0.001136	0.007289	0.005211	0.033901	0.027537	0.066108	0.059874	0.125779	0.120212
30.8	0.004654	-0.00354	0.001143	0.007185	0.005244	0.033938	0.027677	0.066319	0.060004	0.125956	0.120368
31	0.004847	-0.00366	0.00115	0.007289	0.005277	0.033904	0.027816	0.066246	0.060134	0.12595	0.120524
31.2	0.004988	-0.00348	0.001158	0.006962	0.00531	0.034406	0.027955	0.066915	0.060264	0.126164	0.12068
31.4	0.00515	-0.00356	0.001165	0.007312	0.005342	0.034542	0.028094	0.066954	0.060393	0.126091	0.120835
31.6	0.005038	-0.00372	0.001172	0.007404	0.005375	0.034113	0.028232	0.066941	0.060523	0.126023	0.120991
31.8	0.005121	-0.00368	0.00118	0.007601	0.005408	0.033637	0.02837	0.06707	0.060653	0.126022	0.121146
32	0.00529	-0.00287	0.001187	0.007975	0.005441	0.034141	0.028508	0.067633	0.060782	0.126305	0.1213
32.2	0.005265	-0.00315	0.001194	0.007268	0.005474	0.033807	0.028645	0.066775	0.060911	0.126353	0.121455
32.4	0.005119	-0.00338	0.001201	0.006616	0.005507	0.033142	0.028781	0.06689	0.06104	0.126292	0.121609
32.6	0.004601	-0.00368	0.001209	0.006162	0.005539	0.032724	0.028918	0.066693	0.06117	0.126028	0.121763
32.8	0.00457	-0.004	0.001216	0.005629	0.005572	0.03253	0.029054	0.066422	0.061298	0.126027	0.121916
33	0.004576	-0.00441	0.001223	0.0056	0.005605	0.032314	0.029189	0.066144	0.061427	0.12611	0.12207
33.2	0.004601	-0.00517	0.001231	0.005207	0.005638	0.031249	0.029324	0.065835	0.061556	0.125316	0.122223
33.4	0.004645	-0.00554	0.001238	0.004615	0.00567	0.031064	0.029459	0.065072	0.061684	0.12542	0.122376
33.6	0.004763	-0.00517	0.001245	0.005024	0.005703	0.031545	0.029593	0.065045	0.061813	0.126237	0.122528
33.8	0.00443	-0.00481	0.001252	0.005545	0.005736	0.03187	0.029727	0.065547	0.061941	0.127293	0.122681
34	0.004389	-0.00492	0.00126	0.005907	0.005769	0.031954	0.02986	0.065861	0.062069	0.128032	0.122833
34.2	0.004363	-0.00507	0.001267	0.00624	0.005801	0.032492	0.029994	0.065736	0.062197	0.12862	0.122984
34.4	0.004766	-0.00503	0.001274	0.006697	0.005834	0.033171	0.030126	0.066045	0.062325	0.128831	0.123136
34.6	0.005089	-0.00525	0.001282	0.007394	0.005867	0.033474	0.030259	0.066635	0.062453	0.129132	0.123287
34.8	0.004814	-0.00471	0.001289	0.008019	0.005899	0.034111	0.030391	0.06762	0.062581	0.129999	0.123438
35	0.004862	-0.00363	0.001296	0.008851	0.005932	0.035414	0.030522	0.068662	0.062708	0.130804	0.123589
35.2	0.005002	-0.00318	0.001303	0.008791	0.005964	0.036045	0.030653	0.069199	0.062836	0.131369	0.123739
35.4	0.005164	-0.00308	0.001311	0.009481	0.005997	0.036087	0.030784	0.069381	0.062963	0.131016	0.12389
35.6	0.004802	-0.00264	0.001318	0.009546	0.00603	0.036147	0.030915	0.069984	0.06309	0.131006	0.12404
35.8	0.004847	-0.0026	0.001325	0.009337	0.006062	0.036045	0.031045	0.070065	0.063217	0.130657	0.124189
36	0.004622	-0.00167	0.001333	0.009496	0.006095	0.036378	0.031175	0.070318	0.063344	0.130811	0.124339
36.2	0.004463	-0.00163	0.00134	0.009142	0.006127	0.03616	0.031304	0.070213	0.063471	0.130845	0.124488
36.4	0.004047	-0.00138	0.001347	0.009335	0.00616	0.036433	0.031433	0.071331	0.063598	0.131102	0.124637
36.6	0.004125	-0.0018	0.001354	0.009216	0.006192	0.035921	0.031562	0.0714	0.063725	0.130615	0.124786
36.8	0.004329	-0.00218	0.001362	0.009013	0.006225	0.035782	0.03169	0.071504	0.063851	0.130365	0.124934
37	0.004277	-0.00229	0.001369	0.008683	0.006257	0.035255	0.031818	0.071739	0.063977	0.130333	0.125082
37.2	0.004231	-0.00267	0.001376	0.008495	0.00629	0.035002	0.031945	0.071839	0.064104	0.130406	0.12523
37.4	0.004178	-0.00269	0.001383	0.008482	0.006322	0.035417	0.032072	0.07179	0.06423	0.131257	0.125378
37.6	0.003783	-0.00212	0.001391	0.009179	0.006355	0.03575	0.032199	0.072051	0.064356	0.131709	0.125525
37.8	0.003809	-0.00236	0.001398	0.008845	0.006387	0.035299	0.032326	0.07207	0.064482	0.131867	0.125672
38	0.004252	-0.00234	0.001405	0.008725	0.006419	0.035639	0.032452	0.072548	0.064607	0.1327	0.125819
38.2	0.004314	-0.00312	0.001412	0.008218	0.006452	0.035593	0.032577	0.071962	0.064733	0.132852	0.125966
38.4	0.004522	-0.0032	0.00142	0.007868	0.006484	0.035594	0.032703	0.071695	0.064858	0.133046	0.126112
38.6	0.004561	-0.00349	0.001427	0.007738	0.006517	0.035521	0.032828	0.072183	0.064984	0.133938	0.126259
38.8	0.004529	-0.00333	0.001434	0.007472	0.006549	0.035794	0.032952	0.072339	0.065109	0.134642	0.126405
39	0.004724	-0.00358	0.001441	0.007464	0.006581	0.036139	0.033077	0.072503	0.065234	0.134953	0.12655
39.2	0.004716	-0.0042	0.001449	0.006953	0.006614	0.035358	0.033201	0.071815	0.065359	0.134525	0.126696
39.4	0.00464	-0.00476	0.001456	0.006699	0.006646	0.034809	0.033324	0.071454	0.065484	0.13419	0.126841
39.6	0.004393	-0.00476	0.001463	0.006793	0.006678	0.035101	0.033448	0.071402	0.065609	0.134677	0.126986
39.8	0.004493	-0.00517	0.00147	0.006563	0.006711	0.035109	0.033571	0.071452	0.065734	0.134539	0.12713
40	0.004827	-0.00469	0.001478	0.006914	0.006743	0.035401	0.033693	0.071947	0.065858	0.135019	0.127275
40.2	0.004807	-0.00493	0.001485	0.007346	0.006775	0.03604	0.033815	0.072824	0.065983	0.135221	0.127419
40.4	0.004683	-0.0053	0.001492	0.007514	0.006807	0.036144	0.033937	0.073234	0.066107	0.135354	0.127563
40.6	0.005002	-0.00607	0.001499	0.007275	0.00684	0.035881	0.034059	0.073157	0.066231	0.134684	0.127707
40.8	0.005244	-0.00607	0.001507	0.007457	0.006872	0.036239	0.03418	0.073134	0.066355	0.134742	0.12785
41	0.005501	-0.00616	0.001514	0.007535	0.006904	0.036113	0.034301	0.073368	0.066479	0.13485	0.127993
41.2	0.005273	-0.00571	0.001521	0.008429	0.006936	0.03687	0.034422	0.074067	0.066603	0.135182	0.128136
41.4	0.005085	-0.00529	0.001528	0.00846	0.006968	0.036946	0.034542	0.074122	0.066727	0.134983	0.128279
41.6	0.00514	-0.00518	0.001536	0.008522	0.007	0.036728	0.034662	0.073649	0.066851	0.134619	0.128422
41.8	0.005234	-0.00506	0.001543	0.008191	0.007033	0.036626	0.034781	0.07345	0.066974	0.134351	0.128564
42	0.005081	-0.00459	0.00155	0.007862	0.007065	0.036427	0.034901	0.07352	0.067098	0.134538	0.128706
42.2	0.005008	-0.00452	0.001557	0.007635	0.007097	0.036121	0.03502	0.072888	0.067221	0.134407	0.128848
42.4	0.005111	-0.00397	0.001564	0.007299	0.007129	0.036177	0.035138	0.073093	0.067344	0.134624	0.128989
42.6	0.00486	-0.0043	0.001572	0.006272	0.007161	0.035375	0.035257	0.072543	0.067467	0.134305	0.12913
42.8	0.005174	-0.00414	0.001579	0.006429	0.007193	0.035057	0.035374	0.07251	0.06759	0.134312	0.129271
43	0.005064	-0.00379	0.001586	0.00653	0.007225	0.035272	0.035492	0.073025	0.067713	0.134765	0.129412
43.2	0.005214	-0.00365	0.001593	0.006211	0.007257	0.035093	0.035609	0.072819	0.067835	0.13444	0.129553
43.4	0.005298	-0.00377	0.001601	0.005945	0.007289	0.034919	0.035726	0.072696	0.067958	0.134844	0.129693
43.6	0.005031	-0.00341	0.001608	0.006199	0.007321	0.035667	0.035843	0.073053	0.06808	0.135206	0.129833
43.8	0.005192	-0.00358	0.001615	0.00613	0.007353	0.035684	0.035959	0.073348	0.068203	0.135425	0.129973
44	0.005158	-0.003	0.001622	0.006493	0.007385	0.036222	0.036075	0.074021	0.068325	0.136574	0.130113
44.2	0.004716	-0.00365	0.001629	0.006609	0.007417	0.03626	0.036191	0.073915	0.068447	0.136846	0.130252
44.4	0.005066	-0.00413	0.001637	0.007015	0.007449	0.036076	0.036307	0.073862	0.068569	0.137541	0.130391
44.6	0.005487	-0.00397	0.001644	0.007534	0.007481	0.037144	0.036422	0.074518	0.068691	0.138314	0.13053
44.8	0.005604	-0.00354	0.001651	0.008007	0.007513	0.037557	0.036537	0.074903	0.068813	0.139066	0.130669
45	0.005544	-0.00379	0.001658	0.008297	0.007545	0.037978	0.036651	0.075445	0.068934	0.13943	0.130807
45.2	0.005347	-0.00316	0.001665	0.008788	0.007577	0.038918	0.036765	0.076286	0.069056	0.139969	0.130945
45.4	0.005199	-0.00254	0.001673	0.008788	0.007609	0.038867	0.036879	0.076777	0.069177	0.140577	0.131083
45.6	0.005134	-0.00295	0.00168	0.008861	0.007641	0.038812	0.036993	0.076702	0.069299	0.14108	0.131221
45.8	0.004971	-0.00267	0.001687	0.009447	0.007672	0.039345	0.037106	0.076811	0.06942	0.141291	0.131359
46	0.004632	-0.00273	0.001694	0.009619	0.007704	0.039307	0.037219	0.077074	0.069541	0.141506	0.131496
46.2	0.004773	-0.00241	0.001701	0.009875	0.007736	0.039467	0.037332	0.077425	0.069662	0.142012	0.131633
46.4	0.004885	-0.00234	0.001709	0.009671	0.007768	0.039105	0.037444	0.077504	0.069783	0.142264	0.13177
46.6	0.004699	-0.00263	0.001716	0.009639	0.0078	0.038642	0.037556	0.077402	0.069903	0.142079	0.131906
46.8	0.005281	-0.00281	0.001723	0.009674	0.007832	0.038191	0.037668	0.077902	0.070024	0.141716	0.132043
47	0.005228	-0.00274	0.00173	0.009725	0.007863	0.038105	0.037779	0.077832	0.070144	0.141761	0.132179
47.2	0.005703	-0.00328	0.001737	0.00964	0.007895	0.038169	0.03789	0.077739	0.070265	0.141305	0.132315
47.4	0.005391	-0.00347	0.001745	0.009558	0.007927	0.038036	0.038001	0.077755	0.070385	0.141263	0.13245
47.6	0.005125	-0.00288	0.001752	0.009748	0.007959	0.038387	0.038112	0.07799	0.070505	0.14111	0.132586
47.8	0.005085	-0.00291	0.001759	0.010111	0.00799	0.038216	0.038222	0.078395	0.070625	0.141071	0.132721
48	0.005073	-0.00285	0.001766	0.010732	0.008022	0.038693	0.038332	0.078915	0.070745	0.141864	0.132856
48.2	0.004967	-0.00327	0.001773	0.010617	0.008054	0.038719	0.038442	0.078762	0.070865	0.141482	0.132991
48.4	0.005137	-0.0031	0.00178	0.01094	0.008085	0.038878	0.038551	0.079197	0.070985	0.141863	0.133125
48.6	0.004951	-0.00219	0.001788	0.011369	0.008117	0.040138	0.038661	0.079891	0.071104	0.142568	0.133259
48.8	0.004909	-0.002	0.001795	0.011494	0.008149	0.040345	0.038769	0.079894	0.071224	0.142855	0.133393
49	0.004836	-0.00151	0.001802	0.01167	0.00818	0.040776	0.038878	0.080727	0.071343	0.143561	0.133527
49.2	0.004901	-0.00114	0.001809	0.011834	0.008212	0.041298	0.038986	0.081207	0.071462	0.143731	0.133661
49.4	0.004436	-0.00064	0.001816	0.012441	0.008244	0.041978	0.039094	0.081852	0.071581	0.14436	0.133794
49.6	0.004338	-0.00104	0.001823	0.012232	0.008275	0.042324	0.039202	0.08125	0.0717	0.144204	0.133927
49.8	0.004363	-0.00058	0.001831	0.012104	0.008307	0.042323	0.03931	0.080632	0.071819	0.143702	0.13406
50	0.004132	-0.00064	0.001838	0.012281	0.008338	0.042458	0.039417	0.080584	0.071938	0.144218	0.134193
50.2	0.004034	-0.0008	0.001845	0.011897	0.00837	0.042509	0.039524	0.080424	0.072057	0.144471	0.134325
50.4	0.004069	-0.00133	0.001852	0.011457	0.008401	0.042153	0.03963	0.080104	0.072175	0.144009	0.134457
50.6	0.004027	-0.00213	0.001859	0.011078	0.008433	0.042129	0.039737	0.080155	0.072294	0.143649	0.13459
50.8	0.00394	-0.00298	0.001866	0.010499	0.008464	0.041435	0.039843	0.079933	0.072412	0.142682	0.134721
51	0.004247	-0.0038	0.001874	0.010111	0.008496	0.041355	0.039948	0.079119	0.07253	0.142706	0.134853
51.2	0.004102	-0.00445	0.001881	0.009635	0.008527	0.041512	0.040054	0.079271	0.072648	0.142478	0.134984
51.4	0.003727	-0.00439	0.001888	0.009367	0.008559	0.041679	0.040159	0.079186	0.072766	0.142473	0.135115
51.6	0.003609	-0.00425	0.001895	0.009668	0.00859	0.042025	0.040264	0.079429	0.072884	0.14256	0.135246
51.8	0.00341	-0.00485	0.001902	0.009407	0.008622	0.041777	0.040369	0.079458	0.073002	0.142275	0.135377
52	0.003192	-0.00508	0.001909	0.009738	0.008653	0.042175	0.040473	0.079772	0.07312	0.142627	0.135507
52.2	0.003393	-0.00539	0.001917	0.009396	0.008685	0.042011	0.040578	0.079483	0.073237	0.14209	0.135638
52.4	0.003474	-0.00536	0.001924	0.009236	0.008716	0.041811	0.040682	0.079483	0.073355	0.142159	0.135768
52.6	0.003785	-0.00476	0.001931	0.009238	0.008747	0.041821	0.040785	0.079405	0.073472	0.142432	0.135897
52.8	0.004246	-0.00454	0.001938	0.009629	0.008779	0.042223	0.040889	0.080249	0.073589	0.142871	0.136027
53	0.004036	-0.00401	0.001945	0.009621	0.00881	0.042145	0.040992	0.080878	0.073706	0.142745	0.136156
53.2	0.004125	-0.00378	0.001952	0.010075	0.008842	0.042495	0.041095	0.080744	0.073823	0.142511	0.136285
53.4	0.00433	-0.00247	0.001959	0.010335	0.008873	0.043111	0.041197	0.081083	0.07394	0.143253	0.136414
53.6	0.004654	-0.00217	0.001967	0.010499	0.008904	0.043133	0.0413	0.08043	0.074057	0.14319	0.136543
53.8	0.004787	-0.0017	0.001974	0.010794	0.008936	0.042943	0.041402	0.080418	0.074173	0.143226	0.136671
54	0.004806	-0.00149	0.001981	0.011177	0.008967	0.043297	0.041504	0.080975	0.07429	0.14386	0.1368
54.2	0.004862	-0.00173	0.001988	0.011081	0.008998	0.043348	0.041605	0.081012	0.074406	0.143826	0.136928
54.4	0.004633	-0.00174	0.001995	0.011093	0.009029	0.043048	0.041707	0.081244	0.074523	0.143814	0.137056
54.6	0.00476	-0.00209	0.002002	0.011176	0.009061	0.043163	0.041808	0.081051	0.074639	0.144138	0.137183
54.8	0.004378	-0.00218	0.002009	0.011237	0.009092	0.042862	0.041908	0.080786	0.074755	0.144137	0.13731
55	0.004476	-0.00253	0.002017	0.010847	0.009123	0.042983	0.042009	0.080097	0.074871	0.144675	0.137438
55.2	0.004158	-0.00245	0.002024	0.011161	0.009154	0.042978	0.042109	0.080355	0.074987	0.145079	0.137565
55.4	0.004403	-0.00215	0.002031	0.011656	0.009185	0.043435	0.042209	0.080191	0.075103	0.145639	0.137691
55.6	0.004309	-0.00199	0.002038	0.012463	0.009217	0.043959	0.042309	0.08102	0.075218	0.146072	0.137818
55.8	0.004349	-0.00203	0.002045	0.01241	0.009248	0.044208	0.042409	0.081087	0.075334	0.146282	0.137944
56	0.004487	-0.00183	0.002052	0.012963	0.009279	0.044793	0.042508	0.081956	0.075449	0.14671	0.13807
56.2	0.004713	-0.00129	0.002059	0.01298	0.00931	0.045139	0.042607	0.082006	0.075565	0.14691	0.138196
56.4	0.004523	-0.00102	0.002066	0.0127	0.009341	0.045081	0.042706	0.082349	0.07568	0.147687	0.138322
56.6	0.004619	-0.00118	0.002074	0.012211	0.009372	0.044822	0.042805	0.082545	0.075795	0.148361	0.138447
56.8	0.004409	-0.00155	0.002081	0.012352	0.009403	0.044642	0.042903	0.082876	0.07591	0.14844	0.138573
57	0.004358	-0.0018	0.002088	0.011373	0.009435	0.044003	0.043001	0.082002	0.076025	0.147762	0.138698
57.2	0.004586	-0.00181	0.002095	0.011894	0.009466	0.044574	0.043099	0.081939	0.07614	0.147874	0.138822
57.4	0.004381	-0.00196	0.002102	0.011942	0.009497	0.044397	0.043197	0.082299	0.076254	0.148291	0.138947
57.6	0.004485	-0.00252	0.002109	0.012332	0.009528	0.04405	0.043294	0.082355	0.076369	0.148317	0.139071
57.8	0.004154	-0.00202	0.002116	0.012459	0.009559	0.043847	0.043391	0.083059	0.076483	0.148539	0.139196
58	0.00398	-0.00215	0.002123	0.01156	0.00959	0.043365	0.043488	0.083134	0.076598	0.14803	0.13932
58.2	0.003896	-0.00227	0.00213	0.011246	0.009621	0.043207	0.043585	0.082732	0.076712	0.147543	0.139443
58.4	0.003513	-0.00213	0.002138	0.010827	0.009652	0.042852	0.043682	0.082775	0.076826	0.147167	0.139567
58.6	0.003671	-0.00238	0.002145	0.010828	0.009683	0.042896	0.043778	0.082577	0.07694	0.146926	0.13969
58.8	0.003189	-0.00208	0.002152	0.011109	0.009714	0.042828	0.043874	0.082954	0.077054	0.147172	0.139813
59	0.003241	-0.00219	0.002159	0.011508	0.009745	0.043285	0.04397	0.083212	0.077168	0.147328	0.139936
59.2	0.003768	-0.00236	0.002166	0.011743	0.009776	0.043324	0.044065	0.08348	0.077281	0.146956	0.140059
59.4	0.003964	-0.00241	0.002173	0.011903	0.009807	0.043866	0.04416	0.083391	0.077395	0.146866	0.140181
59.6	0.004062	-0.00278	0.00218	0.012224	0.009838	0.043717	0.044255	0.083585	0.077508	0.146847	0.140304
59.8	0.004316	-0.00271	0.002187	0.012216	0.009868	0.044321	0.04435	0.083668	0.077622	0.147209	0.140426
60	0.00412	-0.00319	0.002194	0.012006	0.009899	0.044429	0.044445	0.083626	0.077735	0.147121	0.140548
60.2	0.003979	-0.00384	0.002201	0.012245	0.00993	0.044662	0.044539	0.083461	0.077848	0.147496	0.140669
60.4	0.004282	-0.0049	0.002209	0.011593	0.009961	0.044042	0.044634	0.082761	0.077961	0.147457	0.140791
60.6	0.004347	-0.00545	0.002216	0.010979	0.009992	0.043707	0.044728	0.082421	0.078074	0.147019	0.140912
60.8	0.004373	-0.00574	0.002223	0.010826	0.010023	0.043589	0.044821	0.081844	0.078187	0.146216	0.141033
61	0.004771	-0.0065	0.00223	0.010284	0.010054	0.043167	0.044915	0.081295	0.0783	0.14552	0.141154
61.2	0.004619	-0.00646	0.002237	0.010696	0.010084	0.042986	0.045008	0.081679	0.078412	0.14604	0.141275
61.4	0.004176	-0.00559	0.002244	0.011028	0.010115	0.042919	0.045101	0.082659	0.078525	0.147087	0.141395
61.6	0.004362	-0.00498	0.002251	0.010878	0.010146	0.043104	0.045194	0.082474	0.078637	0.147213	0.141515
61.8	0.004147	-0.00437	0.002258	0.010789	0.010177	0.043349	0.045287	0.082633	0.07875	0.146981	0.141635
62	0.004179	-0.00403	0.002265	0.009886	0.010207	0.042999	0.045379	0.082537	0.078862	0.146729	0.141755
62.2	0.004475	-0.00339	0.002272	0.010555	0.010238	0.043628	0.045471	0.083439	0.078974	0.147332	0.141875
62.4	0.004985	-0.0029	0.002279	0.010699	0.010269	0.044035	0.045563	0.084569	0.079086	0.147916	0.141994
62.6	0.004952	-0.00253	0.002286	0.011297	0.0103	0.044394	0.045655	0.085247	0.079198	0.14877	0.142114
62.8	0.00488	-0.00176	0.002294	0.012082	0.01033	0.044794	0.045746	0.085902	0.07931	0.149322	0.142233
63	0.005058	-0.00173	0.002301	0.01241	0.010361	0.045444	0.045838	0.085809	0.079421	0.149487	0.142351
63.2	0.00534	-0.00168	0.002308	0.012793	0.010392	0.045717	0.045929	0.086304	0.079533	0.149823	0.14247
63.4	0.005051	-0.00164	0.002315	0.012896	0.010422	0.045635	0.04602	0.086122	0.079644	0.150353	0.142588
63.6	0.005314	-0.00189	0.002322	0.013043	0.010453	0.045631	0.046111	0.086348	0.079756	0.150485	0.142707
63.8	0.005509	-0.00215	0.002329	0.013046	0.010484	0.046015	0.046201	0.086526	0.079867	0.150666	0.142825
64	0.005509	-0.00298	0.002336	0.012642	0.010514	0.045593	0.046291	0.085946	0.079978	0.15053	0.142942
64.2	0.005313	-0.00329	0.002343	0.0128	0.010545	0.045406	0.046381	0.086215	0.080089	0.150464	0.14306
64.4	0.005384	-0.00304	0.00235	0.012357	0.010575	0.045273	0.046471	0.086092	0.0802	0.150424	0.143177
64.6	0.005386	-0.00313	0.002357	0.01232	0.010606	0.045257	0.046561	0.086247	0.080311	0.15025	0.143295
64.8	0.005226	-0.00365	0.002364	0.01211	0.010637	0.044769	0.04665	0.085663	0.080421	0.149729	0.143412
65	0.005268	-0.00386	0.002371	0.011503	0.010667	0.04418	0.04674	0.085345	0.080532	0.149369	0.143529
65.2	0.004889	-0.00343	0.002378	0.011456	0.010698	0.044728	0.046829	0.085663	0.080642	0.149869	0.143645
65.4	0.004809	-0.00279	0.002385	0.01167	0.010728	0.045007	0.046917	0.086117	0.080753	0.149859	0.143762
65.6	0.004874	-0.00342	0.002392	0.011449	0.010759	0.044812	0.047006	0.085722	0.080863	0.149393	0.143878
65.8	0.005048	-0.00412	0.0024	0.011654	0.010789	0.044775	0.047095	0.085921	0.080973	0.149076	0.143994
66	0.005003	-0.00391	0.002407	0.012249	0.01082	0.045226	0.047183	0.086269	0.081083	0.149549	0.14411
66.2	0.005547	-0.0037	0.002414	0.013063	0.01085	0.046304	0.047271	0.087003	0.081193	0.150111	0.144225
66.4	0.00543	-0.00351	0.002421	0.013337	0.010881	0.046772	0.047359	0.086942	0.081303	0.150153	0.144341
66.6	0.004517	-0.00324	0.002428	0.013458	0.010911	0.047376	0.047446	0.08715	0.081413	0.150513	0.144456
66.8	0.004573	-0.00315	0.002435	0.013485	0.010941	0.047676	0.047534	0.087121	0.081523	0.150469	0.144571
67	0.003982	-0.00302	0.002442	0.01355	0.010972	0.048284	0.047621	0.087264	0.081632	0.150973	0.144686
67.2	0.003776	-0.00279	0.002449	0.014157	0.011002	0.048809	0.047708	0.087999	0.081742	0.15141	0.144801
67.4	0.003522	-0.00305	0.002456	0.013927	0.011033	0.04879	0.047795	0.087838	0.081851	0.151213	0.144915
67.6	0.003551	-0.00314	0.002463	0.013887	0.011063	0.04913	0.047881	0.088042	0.08196	0.150934	0.145029
67.8	0.003547	-0.00319	0.00247	0.013907	0.011093	0.048995	0.047968	0.088087	0.082069	0.151305	0.145143
68	0.003456	-0.00257	0.002477	0.013792	0.011124	0.048979	0.048054	0.08834	0.082178	0.151859	0.145257
68.2	0.003234	-0.00215	0.002484	0.013505	0.011154	0.048833	0.04814	0.088866	0.082287	0.152122	0.145371
68.4	0.003277	-0.00196	0.002491	0.013699	0.011184	0.048693	0.048226	0.089534	0.082396	0.152509	0.145484
68.6	0.003507	-0.00247	0.002498	0.013545	0.011215	0.047706	0.048312	0.089303	0.082505	0.152147	0.145598
68.8	0.003096	-0.00217	0.002505	0.013377	0.011245	0.047972	0.048397	0.089539	0.082613	0.152766	0.145711
69	0.003302	-0.00178	0.002512	0.013096	0.011275	0.04784	0.048483	0.08993	0.082722	0.153127	0.145824
69.2	0.003229	-0.00172	0.002519	0.013532	0.011306	0.047917	0.048568	0.090101	0.08283	0.153569	0.145936
69.4	0.003482	-0.00176	0.002526	0.013969	0.011336	0.047503	0.048653	0.09019	0.082939	0.153926	0.146049
69.6	0.003445	-0.00191	0.002533	0.014585	0.011366	0.047567	0.048737	0.090064	0.083047	0.154604	0.146161
69.8	0.003423	-0.00175	0.00254	0.015296	0.011396	0.047763	0.048822	0.090113	0.083155	0.155039	0.146274
70	0.003491	-0.00145	0.002547	0.015854	0.011426	0.048193	0.048906	0.089898	0.083263	0.155932	0.146386
70.2	0.003568	-0.00205	0.002554	0.015217	0.011457	0.047776	0.048991	0.08939	0.083371	0.155887	0.146497
70.4	0.003284	-0.00217	0.002561	0.014984	0.011487	0.047779	0.049075	0.089321	0.083479	0.155355	0.146609
70.6	0.002992	-0.00227	0.002568	0.014556	0.011517	0.047892	0.049158	0.089398	0.083586	0.155362	0.14672
70.8	0.003459	-0.00241	0.002575	0.014577	0.011547	0.04785	0.049242	0.089241	0.083694	0.155434	0.146831
71	0.003208	-0.00227	0.002582	0.014719	0.011577	0.048517	0.049326	0.089394	0.083801	0.155485	0.146942
71.2	0.00353	-0.0025	0.002589	0.015087	0.011608	0.048837	0.049409	0.089025	0.083909	0.154905	0.147053
71.4	0.003806	-0.00263	0.002596	0.014965	0.011638	0.048912	0.049492	0.088764	0.084016	0.154102	0.147164
71.6	0.00415	-0.00241	0.002604	0.015102	0.011668	0.049367	0.049575	0.088746	0.084123	0.15393	0.147274
71.8	0.004688	-0.00216	0.002611	0.01517	0.011698	0.049597	0.049658	0.088877	0.08423	0.154235	0.147385
72	0.004952	-0.0019	0.002618	0.015279	0.011728	0.049403	0.04974	0.089151	0.084337	0.153835	0.147495
72.2	0.00497	-0.00169	0.002625	0.015173	0.011758	0.048995	0.049823	0.089992	0.084444	0.153723	0.147605
72.4	0.004977	-0.00152	0.002632	0.015381	0.011788	0.049058	0.049905	0.091059	0.084551	0.153582	0.147714
72.6	0.005283	-0.00154	0.002639	0.015001	0.011818	0.048875	0.049987	0.091168	0.084658	0.153494	0.147824
72.8	0.004751	-0.00091	0.002646	0.014679	0.011848	0.049667	0.050069	0.091961	0.084764	0.154208	0.147933
73	0.005151	-0.00111	0.002653	0.014435	0.011878	0.04922	0.05015	0.091818	0.084871	0.153739	0.148042
73.2	0.005033	-0.00156	0.00266	0.014744	0.011908	0.049504	0.050232	0.091831	0.084977	0.15397	0.148151
73.4	0.004968	-0.00181	0.002667	0.01434	0.011938	0.049176	0.050313	0.091898	0.085083	0.154103	0.14826
73.6	0.00478	-0.00181	0.002674	0.014245	0.011968	0.049013	0.050394	0.092341	0.08519	0.154473	0.148369
73.8	0.004519	-0.00225	0.002681	0.014281	0.011998	0.048727	0.050475	0.092589	0.085296	0.154702	0.148477
74	0.004455	-0.00325	0.002688	0.013847	0.012028	0.048473	0.050556	0.092165	0.085402	0.154657	0.148585
74.2	0.004357	-0.00381	0.002695	0.012906	0.012058	0.047571	0.050637	0.091564	0.085507	0.154185	0.148693
74.4	0.004502	-0.00289	0.002702	0.013355	0.012088	0.048198	0.050717	0.092129	0.085613	0.155052	0.148801
74.6	0.004401	-0.00319	0.002709	0.013515	0.012118	0.047957	0.050798	0.092328	0.085719	0.155669	0.148909
74.8	0.00441	-0.003	0.002716	0.013502	0.012148	0.048196	0.050878	0.092467	0.085824	0.156178	0.149016
75	0.004627	-0.00266	0.002723	0.013869	0.012178	0.048878	0.050958	0.092416	0.08593	0.156172	0.149124
75.2	0.004539	-0.00291	0.00273	0.014285	0.012208	0.048776	0.051037	0.091745	0.086035	0.156121	0.149231
75.4	0.00473	-0.00302	0.002736	0.014247	0.012237	0.048853	0.051117	0.091656	0.086141	0.155729	0.149338
75.6	0.004734	-0.00295	0.002743	0.014684	0.012267	0.049555	0.051197	0.091625	0.086246	0.156461	0.149445
75.8	0.004325	-0.00243	0.00275	0.015487	0.012297	0.050627	0.051276	0.092343	0.086351	0.157381	0.149551
76	0.004025	-0.00212	0.002757	0.015904	0.012327	0.050955	0.051355	0.092601	0.086456	0.157438	0.149658
76.2	0.003975	-0.00168	0.002764	0.015721	0.012357	0.051482	0.051434	0.092869	0.086561	0.157703	0.149764
76.4	0.004209	-0.00133	0.002771	0.01569	0.012387	0.051933	0.051513	0.093051	0.086665	0.157862	0.14987
76.6	0.004317	-0.00146	0.002778	0.015093	0.012416	0.052049	0.051591	0.093212	0.08677	0.157936	0.149976
76.8	0.003953	-0.00123	0.002785	0.014609	0.012446	0.052102	0.05167	0.093083	0.086875	0.157945	0.150081
77	0.003988	-0.00134	0.002792	0.014783	0.012476	0.052236	0.051748	0.092829	0.086979	0.157621	0.150187
77.2	0.003757	-0.0016	0.002799	0.014865	0.012506	0.051986	0.051826	0.092435	0.087083	0.157208	0.150292
77.4	0.003557	-0.00144	0.002806	0.014406	0.012535	0.051924	0.051904	0.092274	0.087188	0.156669	0.150397
77.6	0.003374	-0.00152	0.002813	0.014645	0.012565	0.051939	0.051982	0.092327	0.087292	0.156791	0.150502
77.8	0.003277	-0.00151	0.00282	0.014422	0.012595	0.052064	0.05206	0.092491	0.087396	0.15687	0.150607
78	0.003215	-0.00103	0.002827	0.013886	0.012624	0.051813	0.052137	0.0923	0.0875	0.156697	0.150712
78.2	0.003287	-0.00083	0.002834	0.013544	0.012654	0.05129	0.052215	0.092123	0.087604	0.156448	0.150816
78.4	0.003441	-0.00039	0.002841	0.013686	0.012684	0.051312	0.052292	0.092449	0.087708	0.156627	0.150921
78.6	0.003456	-0.00041	0.002848	0.013927	0.012713	0.051108	0.052369	0.092854	0.087811	0.156636	0.151025
78.8	0.003179	0.000217	0.002855	0.014083	0.012743	0.051186	0.052446	0.093195	0.087915	0.156359	0.151129
79	0.003741	0.000462	0.002862	0.014033	0.012773	0.051304	0.052523	0.093338	0.088018	0.156025	0.151232
79.2	0.003437	0.000181	0.002869	0.013615	0.012802	0.050693	0.052599	0.093343	0.088122	0.156071	0.151336
79.4	0.003544	-0.00031	0.002876	0.013409	0.012832	0.050461	0.052676	0.093367	0.088225	0.156127	0.151439
79.6	0.003504	-0.00046	0.002883	0.013895	0.012861	0.050664	0.052752	0.093159	0.088328	0.156493	0.151542
79.8	0.003591	-0.00041	0.00289	0.014481	0.012891	0.051042	0.052828	0.093396	0.088431	0.156931	0.151645
80	0.004152	-0.00082	0.002897	0.014288	0.012921	0.050582	0.052904	0.092822	0.088534	0.156409	0.151748
80.2	0.004691	-0.00051	0.002904	0.014081	0.01295	0.0507	0.05298	0.092768	0.088637	0.15669	0.151851
80.4	0.005197	-0.00077	0.002911	0.013764	0.01298	0.050214	0.053056	0.092845	0.08874	0.156609	0.151953
80.6	0.005242	-0.00088	0.002918	0.013991	0.013009	0.050563	0.053131	0.092662	0.088842	0.156631	0.152056
80.8	0.004848	-0.00069	0.002925	0.01426	0.013039	0.05053	0.053207	0.092474	0.088945	0.157089	0.152158
81	0.004773	-0.00097	0.002932	0.01459	0.013068	0.050978	0.053282	0.09232	0.089048	0.157315	0.15226
81.2	0.005178	-0.00136	0.002938	0.014507	0.013098	0.051221	0.053357	0.09193	0.08915	0.15673	0.152362
81.4	0.005352	-0.00116	0.002945	0.014641	0.013127	0.052174	0.053432	0.092623	0.089252	0.156899	0.152463
81.6	0.005823	-0.001	0.002952	0.015056	0.013157	0.052546	0.053507	0.092986	0.089354	0.157593	0.152565
81.8	0.005619	-0.00071	0.002959	0.015406	0.013186	0.05333	0.053581	0.09351	0.089457	0.157925	0.152666
82	0.005917	0.000115	0.002966	0.016052	0.013216	0.053741	0.053656	0.093943	0.089559	0.157761	0.152767
82.2	0.005935	-5e-05	0.002973	0.016694	0.013245	0.054293	0.05373	0.094324	0.089661	0.157863	0.152868
82.4	0.005801	0.000169	0.00298	0.016859	0.013274	0.054582	0.053804	0.094786	0.089762	0.158413	0.152969
82.6	0.005564	0.000664	0.002987	0.017137	0.013304	0.054544	0.053878	0.095449	0.089864	0.159241	0.15307
82.8	0.005758	0.000604	0.002994	0.017475	0.013333	0.054468	0.053952	0.095892	0.089966	0.159293	0.15317
83	0.0061	0.00055	0.003001	0.017361	0.013363	0.054142	0.054026	0.096116	0.090067	0.159655	0.15327
83.2	0.006056	0.000257	0.003008	0.017483	0.013392	0.053358	0.0541	0.09622	0.090169	0.159963	0.15337
83.4	0.006156	-0.00037	0.003015	0.017856	0.013421	0.052883	0.054173	0.095696	0.09027	0.159615	0.15347
83.6	0.00606	-0.00045	0.003022	0.017528	0.013451	0.052339	0.054246	0.095399	0.090371	0.159162	0.15357
83.8	0.005879	-0.00034	0.003029	0.017712	0.01348	0.052451	0.05432	0.095124	0.090472	0.159339	0.15367
84	0.005655	-0.00068	0.003036	0.017842	0.013509	0.051933	0.054393	0.095169	0.090573	0.158963	0.153769
84.2	0.005492	-0.00082	0.003043	0.017344	0.013538	0.051807	0.054465	0.095261	0.090674	0.15879	0.153868
84.4	0.005119	-0.00135	0.003049	0.017287	0.013568	0.051644	0.054538	0.095031	0.090775	0.1583	0.153967
84.6	0.004848	-0.00147	0.003056	0.01759	0.013597	0.051789	0.054611	0.09502	0.090876	0.158882	0.154066
84.8	0.003855	-0.00156	0.003063	0.016897	0.013626	0.051962	0.054683	0.095472	0.090977	0.159103	0.154165
85	0.00408	-0.00162	0.00307	0.016394	0.013656	0.052246	0.054756	0.094805	0.091077	0.158782	0.154264
85.2	0.00397	-0.0017	0.003077	0.015925	0.013685	0.052594	0.054828	0.094783	0.091178	0.158603	0.154362
85.4	0.004128	-0.00131	0.003084	0.016238	0.013714	0.053428	0.0549	0.095234	0.091278	0.159035	0.15446
85.6	0.00404	-0.00084	0.003091	0.01662	0.013743	0.054107	0.054972	0.09529	0.091378	0.160009	0.154558
85.8	0.003813	-0.00071	0.003098	0.01669	0.013772	0.054916	0.055044	0.095508	0.091478	0.160317	0.154656
86	0.004038	-2.2e-05	0.003105	0.016248	0.013802	0.055202	0.055115	0.095462	0.091579	0.160151	0.154754
86.2	0.003935	0.000141	0.003112	0.016143	0.013831	0.055415	0.055187	0.095361	0.091679	0.161036	0.154852
86.4	0.003842	0.000206	0.003119	0.015384	0.01386	0.055161	0.055258	0.095679	0.091778	0.161247	0.154949
86.6	0.004235	0.000308	0.003125	0.014939	0.013889	0.055062	0.05533	0.095994	0.091878	0.16168	0.155046
86.8	0.004631	0.000419	0.003132	0.015287	0.013918	0.055458	0.055401	0.096094	0.091978	0.162097	0.155143
87	0.00481	0.000436	0.003139	0.015295	0.013947	0.055276	0.055472	0.096389	0.092078	0.161894	0.15524
87.2	0.005107	0.000194	0.003146	0.014973	0.013976	0.055068	0.055543	0.096193	0.092177	0.161769	0.155337
87.4	0.005134	-0.0001	0.003153	0.015231	0.014005	0.055222	0.055613	0.095985	0.092276	0.1616	0.155434
87.6	0.00524	0.00017	0.00316	0.015327	0.014035	0.055124	0.055684	0.096426	0.092376	0.161392	0.15553
87.8	0.00526	0.000219	0.003167	0.016302	0.014064	0.055093	0.055754	0.096911	0.092475	0.161201	0.155626
88	0.005432	-0.00027	0.003174	0.016619	0.014093	0.055033	0.055825	0.097505	0.092574	0.161033	0.155723
88.2	0.005359	-0.00054	0.003181	0.016415	0.014122	0.054854	0.055895	0.097705	0.092673	0.160631	0.155819
88.4	0.005229	-0.00027	0.003188	0.017375	0.014151	0.054833	0.055965	0.097982	0.092772	0.160511	0.155914
88.6	0.005184	-0.00045	0.003194	0.016963	0.01418	0.054417	0.056035	0.097728	0.092871	0.160388	0.15601
88.8	0.004633	-0.00044	0.003201	0.017055	0.014209	0.054574	0.056105	0.097476	0.09297	0.159916	0.156105
89	0.004966	-0.00048	0.003208	0.017127	0.014238	0.054244	0.056175	0.096492	0.093068	0.160018	0.156201
89.2	0.00467	-0.00074	0.003215	0.01702	0.014267	0.054118	0.056244	0.096531	0.093167	0.159863	0.156296
89.4	0.004607	-0.0005	0.003222	0.017856	0.014296	0.054343	0.056314	0.097311	0.093266	0.160343	0.156391
89.6	0.004455	-0.00027	0.003229	0.017789	0.014325	0.054609	0.056383	0.097458	0.093364	0.161007	0.156486
89.8	0.004508	-0.00029	0.003236	0.017632	0.014354	0.054281	0.056452	0.096945	0.093462	0.160598	0.15658
90	0.004483	-0.00026	0.003243	0.017218	0.014382	0.054361	0.056521	0.09674	0.09356	0.160508	0.156675
90.2	0.004407	-0.00018	0.00325	0.017224	0.014411	0.054055	0.05659	0.097169	0.093658	0.160897	0.156769
90.4	0.004016	-0.00042	0.003256	0.016378	0.01444	0.053867	0.056659	0.097224	0.093757	0.160527	0.156863
90.6	0.004048	-0.00031	0.003263	0.016366	0.014469	0.054159	0.056728	0.097175	0.093854	0.161147	0.156957
90.8	0.003874	-0.00021	0.00327	0.016318	0.014498	0.054297	0.056796	0.097096	0.093952	0.160844	0.157051
91	0.003974	-0.00031	0.003277	0.016159	0.014527	0.054237	0.056865	0.097351	0.09405	0.160618	0.157145
91.2	0.004174	3.54e-05	0.003284	0.016061	0.014556	0.054565	0.056933	0.097757	0.094148	0.160953	0.157238
91.4	0.004092	0.000123	0.003291	0.016449	0.014585	0.054893	0.057001	0.097923	0.094245	0.161292	0.157332
91.6	0.004617	0.000433	0.003298	0.016811	0.014613	0.05484	0.057069	0.09801	0.094343	0.161194	0.157425
91.8	0.004585	0.000577	0.003305	0.017367	0.014642	0.055177	0.057137	0.098263	0.09444	0.162025	0.157518
92	0.005085	0.000454	0.003311	0.016785	0.014671	0.055719	0.057205	0.098031	0.094537	0.162067	0.157611
92.2	0.005054	0.00097	0.003318	0.017339	0.0147	0.055655	0.057273	0.097956	0.094634	0.162415	0.157704
92.4	0.004979	0.0011	0.003325	0.017703	0.014729	0.056067	0.05734	0.097839	0.094732	0.16275	0.157796
92.6	0.005309	0.000822	0.003332	0.017386	0.014757	0.056124	0.057408	0.09752	0.094829	0.162955	0.157889
92.8	0.005269	0.000622	0.003339	0.018257	0.014786	0.056494	0.057475	0.097419	0.094925	0.163193	0.157981
93	0.005503	0.00017	0.003346	0.017735	0.014815	0.056298	0.057542	0.096815	0.095022	0.163418	0.158073
93.2	0.005221	-0.00016	0.003353	0.017941	0.014844	0.056391	0.057609	0.097078	0.095119	0.16311	0.158165
93.4	0.00487	-0.00017	0.00336	0.018215	0.014872	0.056707	0.057676	0.097404	0.095216	0.163634	0.158257
93.6	0.004849	7.96e-05	0.003366	0.018086	0.014901	0.057	0.057743	0.097093	0.095312	0.163614	0.158348
93.8	0.004813	0.000322	0.003373	0.018048	0.01493	0.057117	0.05781	0.096964	0.095409	0.163549	0.15844
94	0.004416	4.13e-05	0.00338	0.017717	0.014958	0.057	0.057877	0.097158	0.095505	0.163198	0.158531
94.2	0.003692	0.000127	0.003387	0.017527	0.014987	0.056764	0.057943	0.097384	0.095601	0.163116	0.158622
94.4	0.003951	0.000212	0.003394	0.016905	0.015016	0.057193	0.05801	0.097562	0.095697	0.163154	0.158713
94.6	0.003726	-0.00054	0.003401	0.016274	0.015044	0.056873	0.058076	0.097612	0.095793	0.162622	0.158804
94.8	0.003626	-0.00155	0.003408	0.015727	0.015073	0.056379	0.058142	0.097482	0.095889	0.161595	0.158895
95	0.003768	-0.00195	0.003414	0.015636	0.015101	0.055944	0.058208	0.097369	0.095985	0.161424	0.158985
95.2	0.00382	-0.00199	0.003421	0.015721	0.01513	0.056035	0.058274	0.097303	0.096081	0.161434	0.159076
95.4	0.004082	-0.00202	0.003428	0.015455	0.015159	0.055348	0.05834	0.096505	0.096177	0.161401	0.159166
95.6	0.004504	-0.0019	0.003435	0.015492	0.015187	0.05478	0.058406	0.096122	0.096272	0.161341	0.159256
95.8	0.004344	-0.00194	0.003442	0.015663	0.015216	0.054774	0.058471	0.096243	0.096368	0.16139	0.159346
96	0.004535	-0.00218	0.003449	0.015043	0.015244	0.05472	0.058537	0.095947	0.096463	0.161742	0.159436
96.2	0.004259	-0.00163	0.003455	0.015424	0.015273	0.054583	0.058602	0.096371	0.096559	0.162379	0.159526
96.4	0.003952	-0.0016	0.003462	0.015178	0.015301	0.054755	0.058668	0.096894	0.096654	0.162631	0.159615
96.6	0.00414	-0.00116	0.003469	0.015923	0.01533	0.055659	0.058733	0.097323	0.096749	0.162912	0.159704
96.8	0.003957	-0.00142	0.003476	0.01578	0.015358	0.055879	0.058798	0.096807	0.096844	0.162921	0.159794
97	0.003903	-0.00163	0.003483	0.015148	0.015387	0.055901	0.058863	0.096514	0.096939	0.162479	0.159883
97.2	0.003497	-0.00099	0.00349	0.015995	0.015415	0.056606	0.058928	0.097185	0.097034	0.162967	0.159972
97.4	0.003422	-0.00035	0.003496	0.016457	0.015444	0.057074	0.058992	0.097701	0.097129	0.163787	0.16006
97.6	0.003746	0.000246	0.003503	0.016795	0.015472	0.057419	0.059057	0.097988	0.097224	0.163524	0.160149
97.8	0.003655	0.000192	0.00351	0.016991	0.015501	0.057924	0.059121	0.098585	0.097318	0.164192	0.160237
98	0.003593	3.56e-05	0.003517	0.017111	0.015529	0.057858	0.059186	0.099133	0.097413	0.163664	0.160326
98.2	0.003639	-0.00044	0.003524	0.017169	0.015558	0.058234	0.05925	0.099738	0.097507	0.163706	0.160414
98.4	0.004161	-0.00014	0.003531	0.017329	0.015586	0.058489	0.059314	0.100429	0.097602	0.163812	0.160502
98.6	0.004078	-0.00139	0.003537	0.016863	0.015614	0.057953	0.059378	0.100453	0.097696	0.163215	0.16059
98.8	0.004283	-0.00197	0.003544	0.01705	0.015643	0.057642	0.059442	0.100515	0.09779	0.163315	0.160677
99	0.004274	-0.00146	0.003551	0.017258	0.015671	0.057633	0.059506	0.100765	0.097884	0.163733	0.160765
99.2	0.004265	-0.0009	0.003558	0.017109	0.015699	0.057729	0.05957	0.100764	0.097978	0.164092	0.160852
99.4	0.004355	-0.00067	0.003565	0.017162	0.015728	0.057723	0.059634	0.100818	0.098072	0.164685	0.160939
99.6	0.004077	-0.00114	0.003572	0.017415	0.015756	0.057854	0.059697	0.100814	0.098166	0.165011	0.161026
99.8	0.004167	-0.00132	0.003578	0.017353	0.015784	0.058135	0.059761	0.101036	0.09826	0.165121	0.161113
100	0.004309	-0.00109	0.003585	0.017018	0.015813	0.058501	0.059824	0.101366	0.098353	0.165516	0.1612
100.2	0.004612	-0.00077	0.003592	0.01633	0.015841	0.058404	0.059887	0.101429	0.098447	0.164924	0.161287
100.4	0.004696	-0.00101	0.003599	0.016515	0.015869	0.058674	0.05995	0.10116	0.09854	0.164325	0.161373
100.6	0.004993	-0.001	0.003606	0.016293	0.015897	0.058611	0.060013	0.10024	0.098634	0.164077	0.16146
100.8	0.004979	-0.00123	0.003612	0.015486	0.015926	0.058221	0.060076	0.100094	0.098727	0.16412	0.161546
101	0.004924	-0.00096	0.003619	0.015895	0.015954	0.058255	0.060139	0.100196	0.09882	0.163921	0.161632
101.2	0.005083	-0.00029	0.003626	0.016506	0.015982	0.05879	0.060202	0.100407	0.098913	0.16469	0.161718
101.4	0.005215	-0.00029	0.003633	0.016939	0.01601	0.058875	0.060265	0.1002	0.099006	0.16457	0.161804
101.6	0.005552	-0.00031	0.00364	0.016997	0.016039	0.058321	0.060327	0.099878	0.099099	0.164136	0.161889
101.8	0.005468	-0.00016	0.003646	0.017386	0.016067	0.058423	0.060389	0.100273	0.099192	0.16463	0.161975
102	0.005183	-0.00017	0.003653	0.017813	0.016095	0.057949	0.060452	0.100501	0.099285	0.164182	0.16206
102.2	0.005064	-6.5e-05	0.00366	0.017993	0.016123	0.057989	0.060514	0.100787	0.099377	0.164682	0.162145
102.4	0.005324	0.000665	0.003667	0.018057	0.016151	0.057926	0.060576	0.101234	0.09947	0.165053	0.16223
102.6	0.005256	0.000659	0.003674	0.017844	0.016179	0.058	0.060638	0.101275	0.099562	0.165461	0.162315
102.8	0.004575	0.000452	0.00368	0.01785	0.016208	0.057762	0.0607	0.101358	0.099655	0.165549	0.1624
103	0.004096	0.001048	0.003687	0.018219	0.016236	0.058059	0.060762	0.101733	0.099747	0.166148	0.162485
103.2	0.003965	0.001421	0.003694	0.018546	0.016264	0.058867	0.060824	0.102174	0.099839	0.166583	0.162569
103.4	0.003875	0.00112	0.003701	0.019102	0.016292	0.059377	0.060885	0.102225	0.099931	0.166918	0.162653
103.6	0.003756	0.000603	0.003708	0.018965	0.01632	0.059195	0.060947	0.102235	0.100024	0.16615	0.162738
103.8	0.004318	0.00037	0.003714	0.018744	0.016348	0.058746	0.061008	0.102562	0.100115	0.165683	0.162822
104	0.004422	7.1e-07	0.003721	0.018099	0.016376	0.058579	0.06107	0.102202	0.100207	0.164731	0.162906
104.2	0.004798	0.000339	0.003728	0.017998	0.016404	0.058584	0.061131	0.102264	0.100299	0.164319	0.162989
104.4	0.004826	0.000393	0.003735	0.018474	0.016432	0.05863	0.061192	0.102426	0.100391	0.164085	0.163073
104.6	0.004938	0.000744	0.003742	0.018199	0.01646	0.058102	0.061253	0.102667	0.100482	0.164234	0.163156
104.8	0.004588	0.000899	0.003748	0.018595	0.016488	0.059005	0.061314	0.10363	0.100574	0.164852	0.16324
105	0.004837	0.000476	0.003755	0.018411	0.016516	0.058753	0.061375	0.102964	0.100665	0.164055	0.163323
105.2	0.004789	0.000545	0.003762	0.019036	0.016544	0.059535	0.061436	0.103431	0.100757	0.164359	0.163406
105.4	0.004701	0.000471	0.003769	0.019707	0.016572	0.059564	0.061496	0.103651	0.100848	0.164659	0.163489
105.6	0.00473	0.000511	0.003775	0.020127	0.0166	0.059508	0.061557	0.103783	0.100939	0.16517	0.163572
105.8	0.004569	0.000788	0.003782	0.020698	0.016628	0.059597	0.061617	0.103828	0.10103	0.165244	0.163654
106	0.004765	0.000221	0.003789	0.020468	0.016656	0.05936	0.061678	0.103958	0.101121	0.165311	0.163737
106.2	0.005506	0.000514	0.003796	0.020437	0.016684	0.059796	0.061738	0.103752	0.101212	0.165903	0.163819
106.4	0.005943	0.000787	0.003803	0.020317	0.016712	0.059878	0.061798	0.103724	0.101303	0.166401	0.163901
106.6	0.005417	0.000948	0.003809	0.02027	0.01674	0.060291	0.061858	0.10395	0.101394	0.166837	0.163983
106.8	0.00512	0.00045	0.003816	0.01995	0.016767	0.060075	0.061918	0.103954	0.101484	0.16678	0.164065
107	0.005042	0.001044	0.003823	0.02001	0.016795	0.060254	0.061978	0.104233	0.101575	0.167122	0.164147
107.2	0.005045	0.00054	0.00383	0.019541	0.016823	0.060423	0.062038	0.104155	0.101665	0.167348	0.164229
107.4	0.004988	-0.00012	0.003836	0.019017	0.016851	0.059975	0.062098	0.104169	0.101756	0.166875	0.16431
107.6	0.005027	-0.00041	0.003843	0.018317	0.016879	0.059487	0.062158	0.104111	0.101846	0.166294	0.164392
107.8	0.005339	-0.00024	0.00385	0.018283	0.016907	0.059254	0.062217	0.104447	0.101936	0.166781	0.164473
108	0.00534	0.000306	0.003857	0.017633	0.016934	0.059462	0.062277	0.104474	0.102027	0.166734	0.164554
108.2	0.005758	0.000974	0.003863	0.018105	0.016962	0.059609	0.062336	0.105543	0.102117	0.16738	0.164635
108.4	0.005591	0.00075	0.00387	0.018001	0.01699	0.059444	0.062395	0.105645	0.102207	0.167692	0.164716
108.6	0.005852	0.000805	0.003877	0.017893	0.017018	0.059603	0.062454	0.106012	0.102296	0.167218	0.164797
108.8	0.005855	0.000544	0.003884	0.017783	0.017046	0.060165	0.062514	0.105863	0.102386	0.167275	0.164877
109	0.005958	0.000307	0.00389	0.017872	0.017073	0.05981	0.062573	0.105593	0.102476	0.166586	0.164958
109.2	0.005553	0.000576	0.003897	0.018306	0.017101	0.06022	0.062632	0.105789	0.102566	0.166774	0.165038
109.4	0.005515	0.000959	0.003904	0.018223	0.017129	0.060089	0.06269	0.105288	0.102655	0.166421	0.165118
109.6	0.005618	0.00108	0.003911	0.018542	0.017156	0.060261	0.062749	0.105187	0.102745	0.166284	0.165198
109.8	0.005998	0.001196	0.003917	0.018609	0.017184	0.059686	0.062808	0.104975	0.102834	0.165911	0.165278
110	0.006443	0.001354	0.003924	0.018223	0.017212	0.059945	0.062866	0.104918	0.102923	0.165925	0.165358
110.2	0.006291	0.001737	0.003931	0.01841	0.01724	0.059659	0.062925	0.104237	0.103013	0.16609	0.165437
110.4	0.006128	0.001896	0.003938	0.018005	0.017267	0.059653	0.062983	0.104305	0.103102	0.165644	0.165517
110.6	0.005595	0.001928	0.003944	0.017647	0.017295	0.059414	0.063042	0.104106	0.103191	0.164985	0.165596
110.8	0.00571	0.002	0.003951	0.017541	0.017322	0.058888	0.0631	0.103322	0.10328	0.164612	0.165675
111	0.005444	0.001463	0.003958	0.017379	0.01735	0.058589	0.063158	0.10276	0.103368	0.164167	0.165754
111.2	0.005376	0.000255	0.003965	0.016679	0.017378	0.058134	0.063216	0.10174	0.103457	0.163996	0.165833
111.4	0.005552	-3.8e-05	0.003971	0.016904	0.017405	0.058006	0.063274	0.101457	0.103546	0.163695	0.165912
111.6	0.005249	-0.00032	0.003978	0.01732	0.017433	0.05819	0.063332	0.101284	0.103635	0.164033	0.165991
111.8	0.004982	3.95e-05	0.003985	0.017684	0.017461	0.058538	0.06339	0.101795	0.103723	0.164927	0.166069
112	0.005056	0.000187	0.003992	0.017668	0.017488	0.05831	0.063448	0.10169	0.103812	0.164961	0.166147
112.2	0.00509	0.000458	0.003998	0.018133	0.017516	0.058889	0.063505	0.102167	0.1039	0.165861	0.166226
112.4	0.004716	7.81e-05	0.004005	0.018282	0.017543	0.059388	0.063563	0.101923	0.103988	0.165907	0.166304
112.6	0.005089	0.000139	0.004012	0.01885	0.017571	0.059915	0.06362	0.102076	0.104076	0.166079	0.166382
112.8	0.004831	0.000184	0.004018	0.019414	0.017598	0.060768	0.063678	0.102535	0.104164	0.166671	0.16646
113	0.004867	0.000346	0.004025	0.019904	0.017626	0.061167	0.063735	0.103206	0.104252	0.166622	0.166537
113.2	0.004997	2.51e-05	0.004032	0.01935	0.017653	0.061307	0.063792	0.103403	0.10434	0.166529	0.166615
113.4	0.00491	0.000364	0.004039	0.019512	0.017681	0.061566	0.063849	0.104181	0.104428	0.166488	0.166693
113.6	0.005414	0.00051	0.004045	0.019658	0.017708	0.062119	0.063907	0.105174	0.104516	0.167289	0.16677
113.8	0.005543	0.001009	0.004052	0.019917	0.017736	0.06221	0.063964	0.105866	0.104604	0.167613	0.166847
114	0.005419	0.001465	0.004059	0.019789	0.017763	0.062391	0.06402	0.106249	0.104691	0.167562	0.166924
114.2	0.005635	0.00073	0.004066	0.019364	0.01779	0.062161	0.064077	0.105962	0.104779	0.16739	0.167001
114.4	0.005976	0.001291	0.004072	0.019377	0.017818	0.06258	0.064134	0.106446	0.104866	0.167687	0.167078
114.6	0.006229	0.001257	0.004079	0.019214	0.017845	0.06196	0.064191	0.106315	0.104954	0.168409	0.167155
114.8	0.006268	0.001169	0.004086	0.018986	0.017873	0.061603	0.064247	0.105703	0.105041	0.168377	0.167231
115	0.005747	0.000435	0.004092	0.018667	0.0179	0.061341	0.064304	0.105365	0.105128	0.168408	0.167308
115.2	0.0058	0.00025	0.004099	0.018346	0.017927	0.060704	0.06436	0.104734	0.105215	0.168732	0.167384
115.4	0.005657	0.000632	0.004106	0.018877	0.017955	0.060838	0.064417	0.104526	0.105302	0.169059	0.16746
115.6	0.004988	0.000842	0.004113	0.018858	0.017982	0.060563	0.064473	0.104616	0.105389	0.169416	0.167536
115.8	0.004889	0.00154	0.004119	0.019125	0.01801	0.060729	0.064529	0.104677	0.105476	0.170002	0.167612
116	0.004887	0.00153	0.004126	0.019568	0.018037	0.060637	0.064585	0.104375	0.105563	0.170075	0.167688
116.2	0.004732	0.001554	0.004133	0.019263	0.018064	0.061024	0.064641	0.104572	0.10565	0.170458	0.167763
116.4	0.004337	0.001186	0.004139	0.019749	0.018091	0.061237	0.064697	0.104012	0.105736	0.170177	0.167839
116.6	0.004602	0.001078	0.004146	0.020166	0.018119	0.061511	0.064753	0.104016	0.105823	0.17011	0.167914
116.8	0.00405	0.001442	0.004153	0.020716	0.018146	0.062548	0.064809	0.104693	0.105909	0.169755	0.16799
117	0.004343	0.001021	0.004159	0.020315	0.018173	0.06189	0.064865	0.104618	0.105995	0.169106	0.168065
117.2	0.004443	0.000886	0.004166	0.020033	0.018201	0.061628	0.06492	0.104558	0.106082	0.16893	0.16814
117.4	0.004805	0.001091	0.004173	0.020143	0.018228	0.061958	0.064976	0.104759	0.106168	0.16866	0.168215
117.6	0.005534	0.001407	0.00418	0.020367	0.018255	0.062476	0.065031	0.105119	0.106254	0.168871	0.168289
117.8	0.005489	0.001721	0.004186	0.021027	0.018282	0.06328	0.065087	0.105877	0.10634	0.169069	0.168364
118	0.006063	0.001511	0.004193	0.020587	0.018309	0.063155	0.065142	0.106117	0.106426	0.169112	0.168438
118.2	0.006852	0.001008	0.0042	0.020577	0.018337	0.063485	0.065197	0.106243	0.106512	0.169029	0.168513
118.4	0.007464	0.00168	0.004206	0.020808	0.018364	0.062978	0.065253	0.106872	0.106598	0.169513	0.168587
118.6	0.007852	0.001206	0.004213	0.020561	0.018391	0.062638	0.065308	0.106942	0.106683	0.169156	0.168661
118.8	0.007568	0.001738	0.00422	0.020451	0.018418	0.063042	0.065363	0.107221	0.106769	0.168963	0.168735
119	0.006966	0.001671	0.004226	0.020719	0.018445	0.063194	0.065418	0.107369	0.106855	0.168909	0.168809
119.2	0.00744	0.001944	0.004233	0.020774	0.018472	0.062892	0.065473	0.107181	0.10694	0.168673	0.168883
119.4	0.007092	0.002026	0.00424	0.021414	0.0185	0.0636	0.065528	0.107437	0.107025	0.169206	0.168956
119.6	0.006995	0.001613	0.004246	0.021244	0.018527	0.063555	0.065582	0.107717	0.107111	0.168808	0.16903
119.8	0.006887	0.001229	0.004253	0.02143	0.018554	0.063814	0.065637	0.107278	0.107196	0.168515	0.169103
120	0.00684	0.000986	0.00426	0.021457	0.018581	0.063844	0.065692	0.107587	0.107281	0.168522	0.169177
120.2	0.006733	0.000677	0.004266	0.021182	0.018608	0.064445	0.065746	0.107841	0.107366	0.16878	0.16925
120.4	0.006014	0.000163	0.004273	0.021308	0.018635	0.064521	0.065801	0.107222	0.107451	0.168859	0.169323
120.6	0.005618	-0.0002	0.00428	0.021035	0.018662	0.064432	0.065855	0.107143	0.107536	0.169179	0.169396
120.8	0.004804	-2.8e-05	0.004286	0.02097	0.018689	0.063948	0.065909	0.107232	0.107621	0.169126	0.169468
121	0.004727	0.000344	0.004293	0.020521	0.018716	0.063568	0.065964	0.107309	0.107706	0.169504	0.169541
121.2	0.004671	0.000795	0.0043	0.0208	0.018743	0.063528	0.066018	0.107759	0.10779	0.170029	0.169613
121.4	0.00448	0.000861	0.004307	0.020972	0.01877	0.064032	0.066072	0.108248	0.107875	0.170656	0.169686
121.6	0.004182	0.00127	0.004313	0.020756	0.018797	0.064013	0.066126	0.108584	0.107959	0.171332	0.169758
121.8	0.004131	0.001571	0.00432	0.020285	0.018824	0.063818	0.06618	0.108936	0.108044	0.172124	0.16983
122	0.004375	0.001491	0.004327	0.020285	0.018851	0.062969	0.066234	0.109155	0.108128	0.172	0.169902
122.2	0.00462	0.001533	0.004333	0.020161	0.018878	0.062878	0.066288	0.108909	0.108212	0.171896	0.169974
122.4	0.004841	0.001621	0.00434	0.020338	0.018905	0.062467	0.066341	0.109122	0.108297	0.171977	0.170046
122.6	0.0048	0.001307	0.004346	0.020043	0.018932	0.063058	0.066395	0.109227	0.108381	0.171712	0.170118
122.8	0.004704	0.001384	0.004353	0.020234	0.018959	0.063427	0.066449	0.109057	0.108465	0.171904	0.170189
123	0.004789	0.000148	0.00436	0.019617	0.018986	0.062711	0.066502	0.108159	0.108549	0.170605	0.17026
123.2	0.00503	-0.00022	0.004366	0.019125	0.019013	0.062379	0.066556	0.107686	0.108632	0.169914	0.170332
123.4	0.005325	-0.00092	0.004373	0.019209	0.019039	0.063115	0.066609	0.107769	0.108716	0.169627	0.170403
123.6	0.005921	-0.00101	0.00438	0.01908	0.019066	0.063016	0.066662	0.107505	0.1088	0.168794	0.170474
123.8	0.005992	-0.00099	0.004386	0.019505	0.019093	0.06291	0.066716	0.107466	0.108884	0.168618	0.170545
124	0.006075	-0.00084	0.004393	0.019671	0.01912	0.06313	0.066769	0.108131	0.108967	0.168819	0.170616
124.2	0.006069	-0.001	0.0044	0.019412	0.019147	0.063611	0.066822	0.10825	0.109051	0.168829	0.170686
124.4	0.005814	-0.00073	0.004406	0.019466	0.019174	0.063465	0.066875	0.108139	0.109134	0.16851	0.170757
124.6	0.005745	-0.00047	0.004413	0.019614	0.019201	0.063355	0.066928	0.108489	0.109217	0.168956	0.170827
124.8	0.005584	0.000646	0.00442	0.020308	0.019227	0.063556	0.066981	0.109412	0.1093	0.169393	0.170898
125	0.005528	0.001096	0.004426	0.020175	0.019254	0.063957	0.067034	0.109748	0.109384	0.169512	0.170968
125.2	0.005593	0.000788	0.004433	0.020429	0.019281	0.063828	0.067087	0.110194	0.109467	0.169447	0.171038
125.4	0.005127	0.000523	0.00444	0.020287	0.019308	0.063907	0.067139	0.11003	0.10955	0.169602	0.171108
125.6	0.005299	0.000482	0.004446	0.019621	0.019334	0.063195	0.067192	0.109969	0.109633	0.16952	0.171178
125.8	0.005356	0.000571	0.004453	0.019724	0.019361	0.063069	0.067245	0.109651	0.109715	0.169317	0.171248
126	0.005285	0.000227	0.00446	0.020155	0.019388	0.062981	0.067297	0.109729	0.109798	0.169126	0.171317
126.2	0.005349	-0.00021	0.004466	0.019563	0.019415	0.062911	0.06735	0.109282	0.109881	0.169117	0.171387
126.4	0.005333	-0.00038	0.004473	0.020043	0.019441	0.063191	0.067402	0.109502	0.109963	0.169297	0.171456
126.6	0.005365	-0.00107	0.004479	0.019656	0.019468	0.063335	0.067454	0.109092	0.110046	0.169312	0.171525
126.8	0.005602	-0.00131	0.004486	0.020043	0.019495	0.063165	0.067507	0.108731	0.110128	0.169178	0.171594
127	0.005524	-0.00186	0.004493	0.019232	0.019521	0.062893	0.067559	0.108185	0.110211	0.168828	0.171663
127.2	0.005431	-0.00185	0.004499	0.018928	0.019548	0.062945	0.067611	0.107586	0.110293	0.169161	0.171732
127.4	0.0057	-0.00142	0.004506	0.019622	0.019575	0.063513	0.067663	0.107892	0.110375	0.169511	0.171801
127.6	0.005422	-0.00106	0.004513	0.01933	0.019601	0.063042	0.067715	0.10793	0.110457	0.170014	0.17187
127.8	0.00507	-0.0006	0.004519	0.018724	0.019628	0.062523	0.067767	0.107727	0.110539	0.170098	0.171938
128	0.004875	-0.00062	0.004526	0.018018	0.019655	0.062738	0.067819	0.107536	0.110621	0.170167	0.172007
128.2	0.004925	-0.00035	0.004532	0.018177	0.019681	0.063138	0.067871	0.107521	0.110703	0.170174	0.172075
128.4	0.004858	-5.1e-05	0.004539	0.018458	0.019708	0.063335	0.067922	0.107161	0.110785	0.170275	0.172143
128.6	0.004584	-0.00012	0.004546	0.018423	0.019734	0.063311	0.067974	0.107145	0.110867	0.170949	0.172211
128.8	0.004842	0.000335	0.004552	0.018905	0.019761	0.06386	0.068026	0.107327	0.110948	0.171374	0.172279
129	0.004914	0.000162	0.004559	0.018722	0.019788	0.063915	0.068077	0.107467	0.11103	0.171263	0.172347
129.2	0.005141	-0.00026	0.004566	0.018855	0.019814	0.064169	0.068129	0.107988	0.111111	0.171557	0.172415
129.4	0.005161	-0.00087	0.004572	0.018562	0.019841	0.063703	0.06818	0.107855	0.111193	0.171246	0.172483
129.6	0.005428	-0.00075	0.004579	0.018747	0.019867	0.06395	0.068232	0.108314	0.111274	0.171358	0.17255
129.8	0.005651	-0.00102	0.004585	0.019133	0.019894	0.063901	0.068283	0.108097	0.111355	0.170742	0.172618
130	0.005787	-0.00072	0.004592	0.019364	0.01992	0.063714	0.068334	0.108876	0.111437	0.171021	0.172685
130.2	0.005896	-6.6e-05	0.004599	0.019904	0.019947	0.063888	0.068385	0.109659	0.111518	0.171794	0.172752
130.4	0.005733	0.000226	0.004605	0.020396	0.019973	0.06417	0.068437	0.110081	0.111599	0.172142	0.172819
130.6	0.005897	-0.00019	0.004612	0.020626	0.02	0.064062	0.068488	0.109861	0.11168	0.172269	0.172886
130.8	0.006033	0.000502	0.004618	0.021398	0.020026	0.064324	0.068539	0.109911	0.111761	0.172193	0.172953
131	0.00608	0.000548	0.004625	0.021261	0.020052	0.06455	0.06859	0.109755	0.111841	0.172257	0.17302
131.2	0.005886	0.000845	0.004632	0.02131	0.020079	0.064449	0.068641	0.109651	0.111922	0.171981	0.173086
131.4	0.005607	0.00094	0.004638	0.021735	0.020105	0.064544	0.068691	0.110246	0.112003	0.171757	0.173153
131.6	0.005204	0.000402	0.004645	0.020898	0.020132	0.064488	0.068742	0.110384	0.112083	0.171642	0.173219
131.8	0.004909	0.000456	0.004651	0.021094	0.020158	0.064675	0.068793	0.110395	0.112164	0.171359	0.173285
132	0.004503	-8.6e-05	0.004658	0.020954	0.020185	0.064872	0.068844	0.109985	0.112244	0.170432	0.173351
132.2	0.004179	-5.9e-05	0.004665	0.021159	0.020211	0.06479	0.068894	0.109565	0.112325	0.169766	0.173418
132.4	0.004188	-0.00015	0.004671	0.021189	0.020237	0.06524	0.068945	0.109545	0.112405	0.169572	0.173483
132.6	0.004327	9.87e-05	0.004678	0.021735	0.020264	0.065965	0.068995	0.110181	0.112485	0.170049	0.173549
132.8	0.0045	-0.00023	0.004684	0.02172	0.02029	0.066097	0.069046	0.110461	0.112565	0.170428	0.173615
133	0.004271	2.97e-05	0.004691	0.021833	0.020316	0.066175	0.069096	0.110676	0.112645	0.170962	0.173681
133.2	0.004443	-0.00059	0.004698	0.021545	0.020343	0.066005	0.069146	0.110774	0.112725	0.171	0.173746
133.4	0.004558	-0.00052	0.004704	0.021666	0.020369	0.065608	0.069196	0.110671	0.112805	0.170744	0.173811
133.6	0.004527	-2.4e-06	0.004711	0.022088	0.020395	0.06576	0.069247	0.110916	0.112885	0.171347	0.173877
133.8	0.005185	-0.0002	0.004717	0.022019	0.020421	0.065	0.069297	0.110492	0.112965	0.1712	0.173942
134	0.005254	0.000172	0.004724	0.022236	0.020448	0.064875	0.069347	0.11065	0.113044	0.171595	0.174007
134.2	0.005102	0.000207	0.004731	0.022377	0.020474	0.064748	0.069397	0.110021	0.113124	0.172215	0.174072
134.4	0.005232	-2.5e-05	0.004737	0.02242	0.0205	0.064972	0.069447	0.109617	0.113203	0.172524	0.174137
134.6	0.00545	0.000674	0.004744	0.022753	0.020526	0.065231	0.069497	0.109518	0.113283	0.172861	0.174201
134.8	0.005691	0.001137	0.00475	0.022878	0.020553	0.065536	0.069546	0.1096	0.113362	0.172589	0.174266
135	0.006125	0.000943	0.004757	0.022407	0.020579	0.06572	0.069596	0.109589	0.113441	0.172553	0.17433
135.2	0.006076	0.000839	0.004763	0.021944	0.020605	0.065818	0.069646	0.109389	0.113521	0.172418	0.174395
135.4	0.006145	0.000487	0.00477	0.02173	0.020631	0.066284	0.069696	0.109238	0.1136	0.172499	0.174459
135.6	0.006062	0.000424	0.004777	0.020921	0.020657	0.066244	0.069745	0.109074	0.113679	0.172037	0.174523
135.8	0.006363	0.001024	0.004783	0.020757	0.020684	0.06624	0.069795	0.108598	0.113758	0.171793	0.174587
136	0.00631	0.001626	0.00479	0.020542	0.02071	0.066609	0.069844	0.108776	0.113837	0.171812	0.174651
136.2	0.006013	0.002702	0.004796	0.021262	0.020736	0.067417	0.069894	0.10991	0.113915	0.172624	0.174715
136.4	0.006139	0.002455	0.004803	0.021261	0.020762	0.06764	0.069943	0.11018	0.113994	0.17292	0.174779
136.6	0.006078	0.002257	0.004809	0.021184	0.020788	0.067532	0.069992	0.110637	0.114073	0.173315	0.174842
136.8	0.006064	0.002195	0.004816	0.021079	0.020814	0.067371	0.070042	0.110471	0.114151	0.173392	0.174906
137	0.005947	0.002522	0.004823	0.0212	0.02084	0.067611	0.070091	0.110688	0.11423	0.173991	0.174969
137.2	0.005824	0.002168	0.004829	0.021497	0.020867	0.067899	0.07014	0.11134	0.114308	0.174487	0.175033
137.4	0.005849	0.002084	0.004836	0.021906	0.020893	0.068075	0.070189	0.11128	0.114387	0.174827	0.175096
137.6	0.005866	0.001928	0.004842	0.021901	0.020919	0.067715	0.070238	0.111657	0.114465	0.175105	0.175159
137.8	0.006224	0.001621	0.004849	0.022174	0.020945	0.067823	0.070287	0.111724	0.114543	0.174935	0.175222
138	0.005821	0.000986	0.004855	0.021868	0.020971	0.067594	0.070336	0.111636	0.114621	0.174453	0.175285
138.2	0.005707	0.001186	0.004862	0.022443	0.020997	0.067462	0.070385	0.112098	0.1147	0.174831	0.175348
138.4	0.006195	0.001243	0.004869	0.022506	0.021023	0.067559	0.070434	0.112363	0.114778	0.17477	0.17541
138.6	0.006026	0.001316	0.004875	0.022151	0.021049	0.067339	0.070483	0.112515	0.114855	0.173983	0.175473
138.8	0.006137	0.001071	0.004882	0.021768	0.021075	0.067059	0.070531	0.112207	0.114933	0.173258	0.175535
139	0.006096	0.00082	0.004888	0.021683	0.021101	0.066922	0.07058	0.112121	0.115011	0.172793	0.175598
139.2	0.00582	0.000817	0.004895	0.021548	0.021127	0.066732	0.070629	0.112278	0.115089	0.172514	0.17566
139.4	0.006047	0.000923	0.004901	0.021323	0.021153	0.066637	0.070677	0.112069	0.115166	0.172003	0.175722
139.6	0.006143	0.00176	0.004908	0.020982	0.021179	0.066417	0.070726	0.112127	0.115244	0.1716	0.175784
139.8	0.005869	0.002207	0.004914	0.021366	0.021205	0.06702	0.070774	0.112441	0.115322	0.172106	0.175846
140	0.005633	0.002277	0.004921	0.021537	0.021231	0.066772	0.070823	0.112692	0.115399	0.172083	0.175908
140.2	0.00534	0.002156	0.004927	0.021619	0.021256	0.06657	0.070871	0.112921	0.115476	0.172443	0.175969
140.4	0.005673	0.001241	0.004934	0.020909	0.021282	0.066364	0.070919	0.1124	0.115554	0.172044	0.176031
140.6	0.005827	0.001118	0.004941	0.020919	0.021308	0.066817	0.070968	0.112765	0.115631	0.172096	0.176092
140.8	0.005731	0.001649	0.004947	0.020939	0.021334	0.0671	0.071016	0.112884	0.115708	0.172297	0.176154
141	0.005513	0.001314	0.004954	0.020726	0.02136	0.067447	0.071064	0.113403	0.115785	0.173142	0.176215
141.2	0.005451	0.001191	0.00496	0.021289	0.021386	0.068168	0.071112	0.114469	0.115862	0.173832	0.176276
141.4	0.005667	0.001528	0.004967	0.021378	0.021412	0.068533	0.07116	0.114616	0.115939	0.174363	0.176337
141.6	0.005634	0.001698	0.004973	0.021356	0.021438	0.068578	0.071208	0.115514	0.116016	0.174881	0.176398
141.8	0.005407	0.00219	0.00498	0.021606	0.021463	0.069045	0.071256	0.115609	0.116092	0.175106	0.176459
142	0.004982	0.002117	0.004986	0.021295	0.021489	0.068649	0.071304	0.115491	0.116169	0.174851	0.17652
142.2	0.005254	0.00283	0.004993	0.021904	0.021515	0.069005	0.071352	0.115347	0.116246	0.175558	0.176581
142.4	0.0054	0.003051	0.004999	0.021924	0.021541	0.06926	0.0714	0.114935	0.116322	0.175933	0.176641
142.6	0.005214	0.002899	0.005006	0.021708	0.021567	0.068855	0.071447	0.114669	0.116399	0.175371	0.176702
142.8	0.00504	0.003574	0.005012	0.021732	0.021592	0.068645	0.071495	0.114084	0.116475	0.175637	0.176762
143	0.005145	0.002969	0.005019	0.021024	0.021618	0.068397	0.071543	0.113782	0.116551	0.17516	0.176822
143.2	0.005378	0.00341	0.005025	0.02119	0.021644	0.068362	0.07159	0.11356	0.116628	0.175272	0.176883
143.4	0.005626	0.003829	0.005032	0.02106	0.02167	0.068263	0.071638	0.11281	0.116704	0.175196	0.176943
143.6	0.005547	0.004204	0.005039	0.021472	0.021695	0.069117	0.071685	0.112787	0.11678	0.175248	0.177003
143.8	0.005856	0.003611	0.005045	0.021574	0.021721	0.069281	0.071733	0.112706	0.116856	0.175378	0.177062
144	0.006572	0.003279	0.005052	0.021771	0.021747	0.068733	0.07178	0.112263	0.116932	0.174856	0.177122
144.2	0.006701	0.002983	0.005058	0.02156	0.021772	0.069114	0.071827	0.112701	0.117008	0.175159	0.177182
144.4	0.006899	0.002717	0.005065	0.02138	0.021798	0.06938	0.071875	0.112433	0.117084	0.174722	0.177241
144.6	0.006739	0.002839	0.005071	0.02166	0.021824	0.069106	0.071922	0.112746	0.117159	0.174533	0.177301
144.8	0.006443	0.003048	0.005078	0.022058	0.021849	0.06904	0.071969	0.113412	0.117235	0.17449	0.17736
145	0.006179	0.002896	0.005084	0.022625	0.021875	0.069286	0.072016	0.113918	0.117311	0.174968	0.177419
145.2	0.005911	0.002353	0.005091	0.022367	0.021901	0.069368	0.072063	0.114154	0.117386	0.174862	0.177478
145.4	0.00545	0.00292	0.005097	0.022436	0.021926	0.069825	0.07211	0.1141	0.117462	0.175296	0.177538
145.6	0.004961	0.002793	0.005104	0.02261	0.021952	0.069549	0.072157	0.114623	0.117537	0.17574	0.177596
145.8	0.0046	0.002708	0.00511	0.022466	0.021977	0.069416	0.072204	0.114483	0.117612	0.175735	0.177655
146	0.004507	0.002779	0.005117	0.022642	0.022003	0.069416	0.072251	0.114642	0.117687	0.17592	0.177714
146.2	0.004428	0.002726	0.005123	0.022416	0.022029	0.069335	0.072298	0.114253	0.117763	0.176585	0.177773
146.4	0.004696	0.002809	0.00513	0.02215	0.022054	0.069056	0.072345	0.114704	0.117838	0.176983	0.177831
146.6	0.004519	0.002499	0.005136	0.021226	0.02208	0.068234	0.072392	0.114359	0.117913	0.176178	0.17789
146.8	0.004472	0.002851	0.005143	0.021451	0.022105	0.068392	0.072438	0.114483	0.117988	0.176615	0.177948
147	0.004752	0.001969	0.005149	0.021077	0.022131	0.068401	0.072485	0.11441	0.118063	0.176385	0.178006
147.2	0.004904	0.002158	0.005156	0.021606	0.022156	0.068421	0.072532	0.11437	0.118137	0.176463	0.178064
147.4	0.005268	0.002108	0.005162	0.021616	0.022182	0.06871	0.072578	0.114386	0.118212	0.17652	0.178122
147.6	0.005656	0.002	0.005169	0.021677	0.022207	0.069253	0.072625	0.11476	0.118287	0.176562	0.17818
147.8	0.006154	0.001759	0.005175	0.02137	0.022233	0.068879	0.072671	0.114731	0.118361	0.176503	0.178238
148	0.006148	0.001109	0.005182	0.021189	0.022258	0.068437	0.072718	0.114634	0.118436	0.176075	0.178296
148.2	0.006267	0.001174	0.005188	0.020929	0.022284	0.068561	0.072764	0.114659	0.11851	0.176126	0.178354
148.4	0.006228	0.001332	0.005195	0.02123	0.022309	0.06861	0.07281	0.114633	0.118585	0.176001	0.178411
148.6	0.005885	0.001912	0.005201	0.021843	0.022335	0.068591	0.072857	0.114896	0.118659	0.176254	0.178469
148.8	0.005928	0.002479	0.005208	0.022658	0.02236	0.069449	0.072903	0.115353	0.118733	0.176658	0.178526
149	0.005447	0.002341	0.005214	0.023137	0.022386	0.069285	0.072949	0.114978	0.118807	0.176598	0.178583
149.2	0.005279	0.002303	0.005221	0.022791	0.022411	0.06989	0.072995	0.114857	0.118882	0.176744	0.178641
149.4	0.005263	0.002807	0.005227	0.023301	0.022436	0.070306	0.073041	0.114722	0.118956	0.177127	0.178698
149.6	0.005506	0.00228	0.005234	0.02343	0.022462	0.070217	0.073087	0.115033	0.11903	0.177113	0.178755
149.8	0.005522	0.002241	0.00524	0.023578	0.022487	0.070628	0.073133	0.115096	0.119103	0.177453	0.178811
150	0.005641	0.002537	0.005247	0.02375	0.022513	0.070804	0.073179	0.115197	0.119177	0.177484	0.178868
150.2	0.005394	0.002733	0.005253	0.023554	0.022538	0.070927	0.073225	0.11538	0.119251	0.177787	0.178925
150.4	0.005302	0.003265	0.005259	0.024097	0.022563	0.071217	0.073271	0.115991	0.119325	0.178176	0.178981
150.6	0.004715	0.003033	0.005266	0.024491	0.022589	0.071037	0.073317	0.11607	0.119398	0.177115	0.179038
150.8	0.004632	0.002719	0.005272	0.02489	0.022614	0.070931	0.073363	0.115988	0.119472	0.177488	0.179094
151	0.004853	0.001868	0.005279	0.024265	0.022639	0.070402	0.073409	0.115386	0.119545	0.177034	0.179151
151.2	0.00507	0.00171	0.005285	0.023578	0.022664	0.069907	0.073454	0.11504	0.119619	0.176312	0.179207
151.4	0.005376	0.001563	0.005292	0.023368	0.02269	0.069793	0.0735	0.115074	0.119692	0.176125	0.179263
151.6	0.005301	0.001715	0.005298	0.023511	0.022715	0.069495	0.073546	0.115488	0.119765	0.176288	0.179319
151.8	0.005477	0.001525	0.005305	0.023224	0.02274	0.069282	0.073591	0.115385	0.119838	0.175897	0.179375
152	0.005191	0.001441	0.005311	0.02304	0.022766	0.068963	0.073637	0.115607	0.119912	0.176132	0.179431
152.2	0.005275	0.001523	0.005318	0.023164	0.022791	0.068831	0.073682	0.115736	0.119985	0.176205	0.179487
152.4	0.0051	0.001699	0.005324	0.023087	0.022816	0.068852	0.073728	0.116106	0.120058	0.176132	0.179542
152.6	0.005113	0.001971	0.005331	0.023199	0.022841	0.069022	0.073773	0.116155	0.120131	0.176065	0.179598
152.8	0.005326	0.002499	0.005337	0.023336	0.022866	0.069259	0.073818	0.11604	0.120203	0.175875	0.179653
153	0.005328	0.00218	0.005344	0.02313	0.022892	0.069046	0.073864	0.115612	0.120276	0.175416	0.179708
153.2	0.00554	0.002233	0.00535	0.022559	0.022917	0.069839	0.073909	0.115537	0.120349	0.175602	0.179764
153.4	0.00583	0.002273	0.005356	0.022805	0.022942	0.07007	0.073954	0.115282	0.120421	0.175656	0.179819
153.6	0.006127	0.002773	0.005363	0.022993	0.022967	0.070775	0.073999	0.116077	0.120494	0.176015	0.179874
153.8	0.005879	0.003055	0.005369	0.023249	0.022992	0.071475	0.074044	0.116101	0.120567	0.17668	0.179929
154	0.00623	0.002796	0.005376	0.022906	0.023018	0.071301	0.07409	0.115831	0.120639	0.175995	0.179984
154.2	0.005908	0.003051	0.005382	0.02321	0.023043	0.071928	0.074135	0.116001	0.120711	0.176214	0.180039
154.4	0.005902	0.002899	0.005389	0.023463	0.023068	0.071869	0.07418	0.115946	0.120784	0.175974	0.180093
154.6	0.005684	0.002377	0.005395	0.022926	0.023093	0.071323	0.074225	0.115513	0.120856	0.175552	0.180148
154.8	0.005799	0.00238	0.005402	0.02266	0.023118	0.07113	0.074269	0.115347	0.120928	0.175874	0.180202
155	0.005876	0.001942	0.005408	0.022421	0.023143	0.07094	0.074314	0.114877	0.121	0.175832	0.180257
155.2	0.005856	0.00219	0.005415	0.022469	0.023168	0.071296	0.074359	0.115176	0.121072	0.176139	0.180311
155.4	0.005851	0.002152	0.005421	0.022997	0.023193	0.071442	0.074404	0.115783	0.121144	0.176731	0.180365
155.6	0.005766	0.002358	0.005427	0.023809	0.023218	0.071372	0.074449	0.116058	0.121216	0.177253	0.18042
155.8	0.005842	0.001958	0.005434	0.023569	0.023243	0.071044	0.074493	0.116233	0.121288	0.176835	0.180474
156	0.0056	0.001496	0.00544	0.023758	0.023268	0.070768	0.074538	0.116769	0.121359	0.177123	0.180528
156.2	0.005826	0.000935	0.005447	0.02398	0.023293	0.070478	0.074583	0.117099	0.121431	0.176849	0.180582
156.4	0.006463	0.001002	0.005453	0.024194	0.023318	0.070433	0.074627	0.117422	0.121503	0.176558	0.180635
156.6	0.006446	0.000873	0.00546	0.024383	0.023343	0.070176	0.074672	0.117402	0.121574	0.176435	0.180689
156.8	0.006471	0.001011	0.005466	0.02461	0.023368	0.070225	0.074716	0.117087	0.121646	0.176438	0.180743
157	0.006708	0.000559	0.005472	0.024598	0.023393	0.070243	0.074761	0.117426	0.121717	0.1764	0.180796
157.2	0.006643	0.000658	0.005479	0.024707	0.023418	0.070141	0.074805	0.117923	0.121788	0.176771	0.180849
157.4	0.006428	0.000897	0.005485	0.024958	0.023443	0.070516	0.07485	0.118262	0.12186	0.177285	0.180903
157.6	0.006569	0.001679	0.005492	0.02551	0.023468	0.070921	0.074894	0.118953	0.121931	0.177879	0.180956
157.8	0.006556	0.001288	0.005498	0.025454	0.023493	0.071326	0.074938	0.118586	0.122002	0.177819	0.181009
158	0.006757	0.000926	0.005505	0.025432	0.023518	0.071033	0.074983	0.117956	0.122073	0.177273	0.181062
158.2	0.006792	0.001214	0.005511	0.025629	0.023543	0.071304	0.075027	0.117963	0.122144	0.177429	0.181115
158.4	0.006839	0.001369	0.005518	0.025621	0.023568	0.071031	0.075071	0.117748	0.122215	0.17754	0.181168
158.6	0.00637	0.001459	0.005524	0.025278	0.023593	0.071082	0.075115	0.117497	0.122286	0.177748	0.181221
158.8	0.006412	0.001578	0.00553	0.024828	0.023618	0.070848	0.075159	0.116944	0.122357	0.177503	0.181274
159	0.006375	0.001976	0.005537	0.024788	0.023643	0.071296	0.075203	0.116541	0.122427	0.178226	0.181326
159.2	0.006276	0.002435	0.005543	0.024547	0.023667	0.071624	0.075247	0.116784	0.122498	0.178567	0.181379
159.4	0.006081	0.002515	0.00555	0.024476	0.023692	0.071674	0.075291	0.116776	0.122569	0.178711	0.181431
159.6	0.006131	0.002872	0.005556	0.024428	0.023717	0.071663	0.075335	0.116537	0.122639	0.178293	0.181483
159.8	0.00633	0.002384	0.005562	0.023822	0.023742	0.071539	0.075379	0.116725	0.12271	0.177889	0.181536
160	0.006461	0.002837	0.005569	0.023984	0.023767	0.072087	0.075423	0.117117	0.12278	0.17825	0.181588
160.2	0.006644	0.002572	0.005575	0.023753	0.023792	0.071619	0.075467	0.116825	0.12285	0.177908	0.18164
160.4	0.006516	0.002265	0.005582	0.02363	0.023816	0.071499	0.075511	0.116588	0.122921	0.177689	0.181692
160.6	0.005886	0.002543	0.005588	0.023737	0.023841	0.072097	0.075554	0.117022	0.122991	0.177995	0.181744
160.8	0.005863	0.002667	0.005595	0.024158	0.023866	0.072574	0.075598	0.117021	0.123061	0.178192	0.181796
161	0.006128	0.002454	0.005601	0.023626	0.023891	0.072325	0.075642	0.117142	0.123131	0.17803	0.181847
161.2	0.005963	0.002749	0.005607	0.023716	0.023915	0.072704	0.075685	0.117453	0.123201	0.178356	0.181899
161.4	0.005677	0.002938	0.005614	0.024101	0.02394	0.073244	0.075729	0.11767	0.123271	0.17868	0.181951
161.6	0.00541	0.003108	0.00562	0.024232	0.023965	0.073262	0.075772	0.117807	0.123341	0.178838	0.182002
161.8	0.005667	0.002994	0.005627	0.02438	0.02399	0.073493	0.075816	0.117417	0.123411	0.177953	0.182053
162	0.005303	0.003452	0.005633	0.024593	0.024014	0.07346	0.075859	0.117573	0.12348	0.178393	0.182105
162.2	0.005733	0.003483	0.005639	0.024463	0.024039	0.073263	0.075903	0.117773	0.12355	0.178343	0.182156
162.4	0.00547	0.003567	0.005646	0.024707	0.024064	0.073417	0.075946	0.118132	0.12362	0.178654	0.182207
162.6	0.005321	0.002912	0.005652	0.023935	0.024088	0.072941	0.07599	0.117854	0.123689	0.178339	0.182258
162.8	0.005385	0.002518	0.005659	0.023704	0.024113	0.072577	0.076033	0.117897	0.123759	0.17828	0.182309
163	0.005619	0.003346	0.005665	0.024037	0.024138	0.073214	0.076076	0.118351	0.123828	0.179118	0.18236
163.2	0.005284	0.003217	0.005671	0.023927	0.024162	0.073279	0.076119	0.118652	0.123897	0.179566	0.182411
163.4	0.005294	0.002931	0.005678	0.02359	0.024187	0.072894	0.076163	0.118552	0.123966	0.179145	0.182461
163.6	0.005535	0.002498	0.005684	0.022973	0.024212	0.072522	0.076206	0.118038	0.124036	0.178687	0.182512
163.8	0.005706	0.001903	0.00569	0.022753	0.024236	0.072089	0.076249	0.118395	0.124105	0.178721	0.182562
164	0.005849	0.00237	0.005697	0.023472	0.024261	0.072556	0.076292	0.119016	0.124174	0.179184	0.182613
164.2	0.005885	0.001436	0.005703	0.023371	0.024285	0.072048	0.076335	0.118514	0.124243	0.178945	0.182663
164.4	0.005629	0.001008	0.00571	0.023695	0.02431	0.072583	0.076378	0.118478	0.124312	0.178902	0.182713
164.6	0.00593	0.000987	0.005716	0.023786	0.024335	0.073446	0.076421	0.118738	0.124381	0.179069	0.182763
164.8	0.005984	0.001001	0.005722	0.023484	0.024359	0.07338	0.076464	0.118195	0.124449	0.178948	0.182814
165	0.006557	0.000707	0.005729	0.023262	0.024384	0.073361	0.076507	0.117981	0.124518	0.17896	0.182864
165.2	0.006546	0.000783	0.005735	0.02323	0.024408	0.073615	0.07655	0.117906	0.124587	0.179299	0.182913
165.4	0.00673	0.000833	0.005742	0.023436	0.024433	0.073637	0.076593	0.118311	0.124655	0.179775	0.182963
165.6	0.006722	0.000802	0.005748	0.023119	0.024457	0.073656	0.076635	0.118472	0.124724	0.179456	0.183013
165.8	0.006784	0.001722	0.005754	0.02366	0.024482	0.073761	0.076678	0.118534	0.124792	0.179705	0.183063
166	0.006218	0.00191	0.005761	0.023548	0.024506	0.073377	0.076721	0.118592	0.124861	0.180296	0.183112
166.2	0.006528	0.001433	0.005767	0.023665	0.024531	0.073211	0.076764	0.118431	0.124929	0.179628	0.183162
166.4	0.006008	0.001552	0.005773	0.023675	0.024555	0.073186	0.076806	0.118792	0.124998	0.17951	0.183211
166.6	0.006318	0.001161	0.00578	0.023132	0.02458	0.072411	0.076849	0.11858	0.125066	0.179124	0.18326
166.8	0.006195	0.001188	0.005786	0.023202	0.024604	0.072271	0.076892	0.118811	0.125134	0.17874	0.18331
167	0.006263	0.002024	0.005793	0.023353	0.024629	0.072479	0.076934	0.119115	0.125202	0.179234	0.183359
167.2	0.006072	0.001497	0.005799	0.023279	0.024653	0.072263	0.076977	0.119103	0.12527	0.178707	0.183408
167.4	0.006252	0.001419	0.005805	0.022835	0.024677	0.071603	0.077019	0.118822	0.125338	0.178348	0.183457
167.6	0.006596	0.001154	0.005812	0.022493	0.024702	0.071698	0.077061	0.118548	0.125406	0.178159	0.183506
167.8	0.006873	0.001687	0.005818	0.022646	0.024726	0.071718	0.077104	0.119363	0.125474	0.178711	0.183555
168	0.006845	0.001625	0.005824	0.022526	0.024751	0.072056	0.077146	0.119363	0.125541	0.178403	0.183603
168.2	0.006735	0.001487	0.005831	0.022512	0.024775	0.072169	0.077189	0.118923	0.125609	0.178304	0.183652
168.4	0.006619	0.001835	0.005837	0.022789	0.024799	0.072755	0.077231	0.119101	0.125677	0.178622	0.183701
168.6	0.006595	0.00185	0.005843	0.022303	0.024824	0.073079	0.077273	0.11925	0.125744	0.178769	0.183749
168.8	0.006383	0.002926	0.00585	0.022791	0.024848	0.073524	0.077315	0.119497	0.125812	0.179566	0.183798
169	0.007085	0.003317	0.005856	0.023466	0.024872	0.073965	0.077358	0.119979	0.125879	0.180298	0.183846
169.2	0.006852	0.003456	0.005863	0.023247	0.024897	0.074202	0.0774	0.120117	0.125947	0.180879	0.183894
169.4	0.007082	0.003645	0.005869	0.023375	0.024921	0.074558	0.077442	0.120764	0.126014	0.18106	0.183942
169.6	0.006589	0.003734	0.005875	0.023087	0.024945	0.07445	0.077484	0.120433	0.126081	0.180964	0.18399
169.8	0.006606	0.004522	0.005882	0.023759	0.02497	0.074884	0.077526	0.121312	0.126148	0.181582	0.184038
170	0.006475	0.0041	0.005888	0.023972	0.024994	0.074978	0.077568	0.121344	0.126216	0.180997	0.184086
170.2	0.006643	0.004058	0.005894	0.023483	0.025018	0.075203	0.07761	0.121117	0.126283	0.180683	0.184134
170.4	0.006431	0.004395	0.005901	0.023649	0.025042	0.075124	0.077652	0.121485	0.12635	0.180723	0.184182
170.6	0.006761	0.004995	0.005907	0.024151	0.025067	0.075412	0.077694	0.122121	0.126416	0.180966	0.18423
170.8	0.006346	0.004541	0.005913	0.023871	0.025091	0.075351	0.077736	0.122034	0.126483	0.180528	0.184277
171	0.006377	0.004823	0.00592	0.024445	0.025115	0.075671	0.077778	0.122469	0.12655	0.1811	0.184325
171.2	0.006256	0.004464	0.005926	0.024164	0.025139	0.075077	0.077819	0.12187	0.126617	0.180485	0.184372
171.4	0.006004	0.004501	0.005932	0.024255	0.025164	0.07513	0.077861	0.121488	0.126684	0.181175	0.184419
171.6	0.00617	0.004093	0.005939	0.023809	0.025188	0.074866	0.077903	0.121149	0.12675	0.181007	0.184467
171.8	0.005831	0.003769	0.005945	0.023369	0.025212	0.074374	0.077945	0.121063	0.126817	0.180554	0.184514
172	0.005565	0.002865	0.005951	0.023414	0.025236	0.074018	0.077986	0.12045	0.126883	0.180156	0.184561
172.2	0.005625	0.002884	0.005958	0.024509	0.02526	0.074443	0.078028	0.120581	0.12695	0.180877	0.184608
172.4	0.005524	0.003157	0.005964	0.025044	0.025284	0.07484	0.07807	0.121222	0.127016	0.181119	0.184655
172.6	0.005331	0.00282	0.00597	0.024688	0.025309	0.07461	0.078111	0.120855	0.127082	0.181008	0.184702
172.8	0.005526	0.002683	0.005977	0.024999	0.025333	0.07472	0.078153	0.120582	0.127149	0.181554	0.184749
173	0.0058	0.002254	0.005983	0.025067	0.025357	0.074626	0.078194	0.120377	0.127215	0.181391	0.184795
173.2	0.005593	0.002109	0.005989	0.024892	0.025381	0.074188	0.078236	0.120373	0.127281	0.181077	0.184842
173.4	0.005904	0.00247	0.005996	0.025466	0.025405	0.074924	0.078277	0.121134	0.127347	0.181388	0.184889
173.6	0.005569	0.002727	0.006002	0.025661	0.025429	0.075426	0.078319	0.121666	0.127413	0.181854	0.184935
173.8	0.006286	0.00292	0.006008	0.025389	0.025453	0.075318	0.07836	0.122243	0.127479	0.181438	0.184981
174	0.006354	0.002653	0.006015	0.025225	0.025477	0.075398	0.078401	0.121682	0.127545	0.180801	0.185028
174.2	0.006672	0.003106	0.006021	0.024758	0.025501	0.074974	0.078443	0.121399	0.12761	0.180527	0.185074
174.4	0.006999	0.003893	0.006027	0.025525	0.025525	0.075346	0.078484	0.121967	0.127676	0.180449	0.18512
174.6	0.00715	0.004247	0.006034	0.025388	0.025549	0.07575	0.078525	0.122068	0.127742	0.180589	0.185166
174.8	0.006707	0.003449	0.00604	0.024458	0.025573	0.075443	0.078566	0.121391	0.127807	0.179864	0.185212
175	0.006152	0.00395	0.006046	0.024745	0.025597	0.075427	0.078608	0.12153	0.127873	0.179921	0.185258
175.2	0.006133	0.003192	0.006053	0.024226	0.025621	0.074926	0.078649	0.120527	0.127938	0.17939	0.185304
175.4	0.005737	0.002787	0.006059	0.024166	0.025645	0.074737	0.07869	0.120233	0.128004	0.179146	0.18535
175.6	0.005676	0.00215	0.006065	0.023488	0.025669	0.074262	0.078731	0.120235	0.128069	0.178446	0.185395
175.8	0.005458	0.001742	0.006072	0.023373	0.025693	0.074358	0.078772	0.120469	0.128134	0.178343	0.185441
176	0.005369	0.001463	0.006078	0.024167	0.025717	0.074497	0.078813	0.120812	0.1282	0.179036	0.185487
176.2	0.005464	0.001609	0.006084	0.024353	0.025741	0.075036	0.078854	0.121114	0.128265	0.179233	0.185532
176.4	0.005372	0.001568	0.00609	0.024403	0.025765	0.074997	0.078895	0.121336	0.12833	0.179269	0.185577
176.6	0.005296	0.001079	0.006097	0.023965	0.025789	0.074178	0.078936	0.120745	0.128395	0.179418	0.185623
176.8	0.005636	0.00094	0.006103	0.024558	0.025813	0.074147	0.078977	0.120817	0.12846	0.179729	0.185668
177	0.005579	0.00148	0.006109	0.024907	0.025837	0.074177	0.079018	0.120992	0.128525	0.179582	0.185713
177.2	0.005531	0.002404	0.006116	0.025376	0.025861	0.074839	0.079058	0.121886	0.12859	0.180135	0.185758
177.4	0.005548	0.002415	0.006122	0.02549	0.025885	0.075756	0.079099	0.122558	0.128655	0.180585	0.185803
177.6	0.00562	0.002533	0.006128	0.025149	0.025909	0.075719	0.07914	0.122918	0.128719	0.181061	0.185848
177.8	0.006181	0.00221	0.006135	0.024866	0.025933	0.075506	0.079181	0.122977	0.128784	0.180905	0.185893
178	0.006473	0.00208	0.006141	0.025185	0.025956	0.075689	0.079221	0.12276	0.128849	0.180907	0.185938
178.2	0.006784	0.002322	0.006147	0.02531	0.02598	0.075826	0.079262	0.1229	0.128913	0.180956	0.185982
178.4	0.007138	0.002933	0.006154	0.026055	0.026004	0.076559	0.079303	0.12321	0.128978	0.181381	0.186027
178.6	0.006822	0.00247	0.00616	0.026143	0.026028	0.07672	0.079343	0.123318	0.129042	0.181854	0.186072
178.8	0.006457	0.002455	0.006166	0.026247	0.026052	0.076811	0.079384	0.123383	0.129106	0.181597	0.186116
179	0.00647	0.002743	0.006172	0.026868	0.026076	0.076865	0.079425	0.123282	0.129171	0.181801	0.18616
179.2	0.006909	0.00194	0.006179	0.027015	0.026099	0.076805	0.079465	0.122902	0.129235	0.18165	0.186205
179.4	0.006818	0.001882	0.006185	0.027403	0.026123	0.077075	0.079506	0.12304	0.129299	0.181588	0.186249
179.6	0.006999	0.001273	0.006191	0.027411	0.026147	0.076871	0.079546	0.123483	0.129363	0.182141	0.186293
179.8	0.006736	0.001838	0.006198	0.027648	0.026171	0.077155	0.079586	0.123875	0.129427	0.182265	0.186337
180	0.006802	0.001743	0.006204	0.027544	0.026194	0.07673	0.079627	0.123647	0.129491	0.182076	0.186381
180.2	0.007083	0.001735	0.00621	0.026778	0.026218	0.076345	0.079667	0.123855	0.129555	0.181644	0.186425
180.4	0.0072	0.001938	0.006216	0.026662	0.026242	0.076303	0.079708	0.123969	0.129619	0.181671	0.186469
180.6	0.007461	0.002451	0.006223	0.026221	0.026266	0.075811	0.079748	0.123819	0.129683	0.181314	0.186513
180.8	0.00764	0.002803	0.006229	0.02606	0.026289	0.07628	0.079788	0.12401	0.129747	0.181152	0.186557
181	0.007502	0.003337	0.006235	0.02575	0.026313	0.076494	0.079828	0.124478	0.12981	0.181182	0.1866
181.2	0.00777	0.003914	0.006242	0.025485	0.026337	0.077161	0.079869	0.125672	0.129874	0.181589	0.186644
181.4	0.008141	0.004066	0.006248	0.024909	0.02636	0.077023	0.079909	0.126275	0.129938	0.181778	0.186687
181.6	0.008445	0.00437	0.006254	0.024906	0.026384	0.076792	0.079949	0.127166	0.130001	0.182613	0.186731
181.8	0.008152	0.004351	0.00626	0.024862	0.026408	0.076713	0.079989	0.127207	0.130065	0.182347	0.186774
182	0.008117	0.004343	0.006267	0.024544	0.026431	0.076517	0.080029	0.126868	0.130128	0.182217	0.186817
182.2	0.008352	0.004629	0.006273	0.025103	0.026455	0.077162	0.080069	0.127666	0.130191	0.182798	0.186861
182.4	0.008066	0.004414	0.006279	0.025453	0.026479	0.076813	0.080109	0.127512	0.130255	0.182793	0.186904
182.6	0.008136	0.004238	0.006285	0.025724	0.026502	0.076878	0.080149	0.127547	0.130318	0.183445	0.186947
182.8	0.008082	0.004245	0.006292	0.025841	0.026526	0.077034	0.080189	0.127338	0.130381	0.183419	0.18699
183	0.00803	0.003742	0.006298	0.026294	0.02655	0.077077	0.080229	0.126664	0.130444	0.183459	0.187033
183.2	0.008124	0.003365	0.006304	0.026491	0.026573	0.077198	0.080269	0.12641	0.130507	0.183545	0.187076
183.4	0.007762	0.003004	0.006311	0.026558	0.026597	0.077129	0.080309	0.125823	0.13057	0.183702	0.187118
183.6	0.007666	0.002233	0.006317	0.026192	0.02662	0.076658	0.080349	0.125406	0.130633	0.183455	0.187161
183.8	0.007307	0.002545	0.006323	0.026232	0.026644	0.076994	0.080389	0.12488	0.130696	0.182984	0.187204
184	0.00721	0.002416	0.006329	0.026211	0.026667	0.076956	0.080429	0.124483	0.130759	0.183346	0.187246
184.2	0.00714	0.002421	0.006336	0.025668	0.026691	0.077184	0.080468	0.124846	0.130821	0.183519	0.187289
184.4	0.006999	0.002239	0.006342	0.02559	0.026714	0.077531	0.080508	0.124239	0.130884	0.183798	0.187331
184.6	0.0071	0.002152	0.006348	0.025525	0.026738	0.077541	0.080548	0.123908	0.130947	0.183869	0.187373
184.8	0.00658	0.001974	0.006354	0.025716	0.026761	0.078013	0.080587	0.123973	0.131009	0.184207	0.187416
185	0.006638	0.002352	0.006361	0.02626	0.026785	0.078251	0.080627	0.12446	0.131072	0.184441	0.187458
185.2	0.007066	0.002437	0.006367	0.026163	0.026808	0.078646	0.080667	0.125026	0.131134	0.184332	0.1875
185.4	0.007327	0.002958	0.006373	0.026372	0.026832	0.078433	0.080706	0.125097	0.131197	0.184659	0.187542
185.6	0.007159	0.003324	0.006379	0.026667	0.026855	0.078597	0.080746	0.125281	0.131259	0.185283	0.187584
185.8	0.00689	0.003367	0.006386	0.026872	0.026879	0.078653	0.080785	0.124989	0.131321	0.185247	0.187626
186	0.007185	0.003151	0.006392	0.026567	0.026902	0.078424	0.080825	0.124927	0.131383	0.184916	0.187668
186.2	0.007288	0.003808	0.006398	0.027206	0.026926	0.078902	0.080864	0.125889	0.131446	0.185181	0.187709
186.4	0.007129	0.004578	0.006404	0.027675	0.026949	0.079281	0.080904	0.126426	0.131508	0.185484	0.187751
186.6	0.007016	0.004507	0.006411	0.027789	0.026973	0.079473	0.080943	0.126652	0.13157	0.185712	0.187793
186.8	0.006616	0.004751	0.006417	0.027994	0.026996	0.07959	0.080983	0.1267	0.131632	0.185429	0.187834
187	0.006274	0.005009	0.006423	0.028035	0.027019	0.079321	0.081022	0.126503	0.131694	0.185144	0.187876
187.2	0.006147	0.004875	0.006429	0.027546	0.027043	0.079087	0.081061	0.126811	0.131755	0.185131	0.187917
187.4	0.005764	0.004674	0.006436	0.027546	0.027066	0.078748	0.081101	0.126665	0.131817	0.185011	0.187959
187.6	0.006054	0.00434	0.006442	0.02759	0.027089	0.078862	0.08114	0.126767	0.131879	0.184496	0.188
187.8	0.005463	0.00493	0.006448	0.027682	0.027113	0.079013	0.081179	0.127216	0.131941	0.184633	0.188041
188	0.005572	0.005378	0.006454	0.027507	0.027136	0.079707	0.081218	0.127721	0.132002	0.185196	0.188082
188.2	0.005558	0.005208	0.00646	0.027317	0.027159	0.079711	0.081258	0.127813	0.132064	0.185029	0.188123
188.4	0.00548	0.004703	0.006467	0.027715	0.027183	0.079766	0.081297	0.127404	0.132125	0.184813	0.188164
188.6	0.005787	0.004724	0.006473	0.028137	0.027206	0.080549	0.081336	0.127847	0.132187	0.185179	0.188205
188.8	0.005651	0.004301	0.006479	0.028167	0.027229	0.080534	0.081375	0.127599	0.132248	0.18475	0.188246
189	0.006308	0.004463	0.006485	0.028489	0.027253	0.080992	0.081414	0.12805	0.132309	0.184979	0.188287
189.2	0.006474	0.00421	0.006492	0.028152	0.027276	0.0807	0.081453	0.127674	0.132371	0.184907	0.188327
189.4	0.007064	0.004331	0.006498	0.027828	0.027299	0.080588	0.081492	0.126931	0.132432	0.184725	0.188368
189.6	0.0075	0.003949	0.006504	0.02786	0.027323	0.080598	0.081531	0.126907	0.132493	0.184343	0.188409
189.8	0.007534	0.003712	0.00651	0.02844	0.027346	0.080869	0.08157	0.127047	0.132554	0.184156	0.188449
190	0.007761	0.00395	0.006517	0.028419	0.027369	0.080911	0.081609	0.126991	0.132615	0.183611	0.18849
190.2	0.007664	0.004116	0.006523	0.028738	0.027392	0.081221	0.081648	0.127392	0.132676	0.183816	0.18853
190.4	0.007682	0.004204	0.006529	0.028758	0.027415	0.081223	0.081687	0.127328	0.132737	0.18378	0.18857
190.6	0.007054	0.002906	0.006535	0.028199	0.027439	0.08043	0.081726	0.126578	0.132798	0.182852	0.188611
190.8	0.00727	0.003365	0.006541	0.028022	0.027462	0.080272	0.081765	0.126456	0.132859	0.18302	0.188651
191	0.006937	0.002633	0.006548	0.027528	0.027485	0.079707	0.081804	0.126406	0.132919	0.182786	0.188691
191.2	0.007121	0.002603	0.006554	0.027525	0.027508	0.079728	0.081842	0.126628	0.13298	0.182833	0.188731
191.4	0.007137	0.002277	0.00656	0.027442	0.027531	0.079181	0.081881	0.126379	0.133041	0.182439	0.188771
191.6	0.007339	0.002383	0.006566	0.027454	0.027555	0.078855	0.08192	0.126089	0.133101	0.182507	0.188811
191.8	0.006971	0.002582	0.006572	0.026854	0.027578	0.078834	0.081959	0.125958	0.133162	0.182662	0.188851
192	0.007746	0.002427	0.006579	0.026562	0.027601	0.079144	0.081997	0.126036	0.133222	0.182643	0.18889
192.2	0.007528	0.002196	0.006585	0.026417	0.027624	0.078405	0.082036	0.126398	0.133283	0.182722	0.18893
192.4	0.007399	0.002158	0.006591	0.026247	0.027647	0.078421	0.082075	0.126859	0.133343	0.183609	0.18897
192.6	0.007515	0.002194	0.006597	0.026366	0.02767	0.07835	0.082113	0.127164	0.133403	0.184266	0.189009
192.8	0.007212	0.002407	0.006604	0.026324	0.027693	0.077985	0.082152	0.127058	0.133463	0.184532	0.189049
193	0.007063	0.002941	0.00661	0.026633	0.027716	0.078321	0.08219	0.127756	0.133524	0.185545	0.189088
193.2	0.007017	0.002874	0.006616	0.026195	0.027739	0.078002	0.082229	0.127621	0.133584	0.185315	0.189127
193.4	0.007395	0.00317	0.006622	0.026163	0.027763	0.078279	0.082267	0.12772	0.133644	0.185163	0.189167
193.6	0.007172	0.003006	0.006628	0.026344	0.027786	0.0782	0.082306	0.12776	0.133704	0.184756	0.189206
193.8	0.006936	0.003534	0.006635	0.027303	0.027809	0.079149	0.082344	0.128229	0.133764	0.185411	0.189245
194	0.007176	0.003457	0.006641	0.027417	0.027832	0.078796	0.082383	0.128339	0.133824	0.185167	0.189284
194.2	0.007004	0.002965	0.006647	0.027172	0.027855	0.078707	0.082421	0.128243	0.133883	0.184936	0.189323
194.4	0.007275	0.003192	0.006653	0.027176	0.027878	0.078857	0.082459	0.128743	0.133943	0.184796	0.189362
194.6	0.007165	0.00265	0.006659	0.026809	0.027901	0.07921	0.082498	0.128761	0.134003	0.184851	0.189401
194.8	0.007543	0.002813	0.006666	0.027372	0.027924	0.079802	0.082536	0.12899	0.134062	0.185075	0.18944
195	0.007385	0.00279	0.006672	0.027542	0.027947	0.080271	0.082574	0.128903	0.134122	0.185067	0.189479
195.2	0.007525	0.003103	0.006678	0.027876	0.02797	0.080509	0.082613	0.128802	0.134182	0.185095	0.189517
195.4	0.007603	0.003067	0.006684	0.028054	0.027993	0.080609	0.082651	0.128817	0.134241	0.185024	0.189556
195.6	0.007688	0.003541	0.00669	0.028198	0.028016	0.081037	0.082689	0.128408	0.134301	0.185093	0.189594
195.8	0.007396	0.003359	0.006696	0.027646	0.028039	0.081191	0.082727	0.128539	0.13436	0.184904	0.189633
196	0.007754	0.003358	0.006703	0.027962	0.028062	0.08109	0.082765	0.129041	0.134419	0.185005	0.189671
196.2	0.007178	0.003497	0.006709	0.028252	0.028084	0.080977	0.082804	0.129523	0.134478	0.185576	0.18971
196.4	0.006395	0.004202	0.006715	0.028634	0.028107	0.081666	0.082842	0.129543	0.134538	0.186127	0.189748
196.6	0.006198	0.00421	0.006721	0.028476	0.02813	0.081445	0.08288	0.129047	0.134597	0.185562	0.189786
196.8	0.005776	0.004881	0.006727	0.028821	0.028153	0.08185	0.082918	0.129334	0.134656	0.186229	0.189824
197	0.005659	0.004783	0.006734	0.028193	0.028176	0.08167	0.082956	0.129204	0.134715	0.186013	0.189863
197.2	0.005608	0.004886	0.00674	0.027829	0.028199	0.081669	0.082994	0.129383	0.134774	0.185464	0.189901
197.4	0.005481	0.004867	0.006746	0.027885	0.028222	0.081527	0.083032	0.129354	0.134833	0.185209	0.189939
197.6	0.005318	0.0044	0.006752	0.027678	0.028245	0.081309	0.08307	0.128853	0.134892	0.184679	0.189976
197.8	0.005649	0.004479	0.006758	0.027822	0.028268	0.08164	0.083108	0.12928	0.13495	0.184792	0.190014
198	0.0056	0.004155	0.006764	0.027555	0.02829	0.080844	0.083146	0.129268	0.135009	0.184663	0.190052
198.2	0.005802	0.003608	0.006771	0.026701	0.028313	0.080553	0.083184	0.128977	0.135068	0.184692	0.19009
198.4	0.006373	0.003715	0.006777	0.026808	0.028336	0.080547	0.083221	0.129705	0.135127	0.184631	0.190127
198.6	0.006269	0.003348	0.006783	0.027023	0.028359	0.080358	0.083259	0.129616	0.135185	0.185097	0.190165
198.8	0.006276	0.002918	0.006789	0.027274	0.028382	0.080348	0.083297	0.129532	0.135244	0.184742	0.190203
199	0.006353	0.003081	0.006795	0.027195	0.028404	0.0804	0.083335	0.129462	0.135302	0.185213	0.19024
199.2	0.006483	0.002559	0.006801	0.026917	0.028427	0.080539	0.083373	0.129533	0.135361	0.184898	0.190277
199.4	0.006615	0.002853	0.006808	0.026809	0.02845	0.080872	0.08341	0.129904	0.135419	0.184983	0.190315
199.6	0.006769	0.002354	0.006814	0.026538	0.028473	0.080662	0.083448	0.129627	0.135477	0.184723	0.190352
199.8	0.006701	0.002475	0.00682	0.026477	0.028495	0.080481	0.083486	0.129646	0.135535	0.185104	0.190389
200	0.006683	0.002335	0.006826	0.026509	0.028518	0.080166	0.083523	0.129502	0.135594	0.184865	0.190426
200.2	0.006159	0.002772	0.006832	0.026522	0.028541	0.080526	0.083561	0.129565	0.135652	0.185208	0.190464
200.4	0.006031	0.003451	0.006838	0.026801	0.028564	0.081091	0.083599	0.129619	0.13571	0.185143	0.190501
200.6	0.006064	0.00356	0.006845	0.026494	0.028586	0.081373	0.083636	0.12938	0.135768	0.185509	0.190537
200.8	0.005903	0.003628	0.006851	0.027166	0.028609	0.082044	0.083674	0.129762	0.135826	0.186086	0.190574
201	0.005535	0.003558	0.006857	0.026574	0.028632	0.081617	0.083711	0.12977	0.135884	0.185586	0.190611
201.2	0.005357	0.004542	0.006863	0.027402	0.028654	0.082313	0.083749	0.130402	0.135942	0.185778	0.190648
201.4	0.005474	0.004485	0.006869	0.027594	0.028677	0.082044	0.083786	0.13015	0.135999	0.185809	0.190685
201.6	0.005124	0.004376	0.006875	0.02749	0.0287	0.081826	0.083824	0.129965	0.136057	0.185738	0.190721
201.8	0.005569	0.005068	0.006882	0.027882	0.028722	0.081918	0.083861	0.130361	0.136115	0.185963	0.190758
202	0.005841	0.005338	0.006888	0.028417	0.028745	0.081759	0.083899	0.130597	0.136173	0.186501	0.190794
202.2	0.006518	0.005447	0.006894	0.028845	0.028768	0.08172	0.083936	0.130704	0.13623	0.186916	0.190831
202.4	0.00653	0.005667	0.0069	0.029607	0.02879	0.082167	0.083973	0.131059	0.136288	0.18725	0.190867
202.6	0.006726	0.005188	0.006906	0.029659	0.028813	0.082231	0.084011	0.130954	0.136345	0.187515	0.190904
202.8	0.00703	0.004705	0.006912	0.029265	0.028835	0.082379	0.084048	0.130446	0.136403	0.186895	0.19094
203	0.007545	0.004526	0.006918	0.029168	0.028858	0.082494	0.084085	0.130069	0.13646	0.187126	0.190976
203.2	0.007517	0.004475	0.006925	0.02851	0.028881	0.082743	0.084123	0.130275	0.136517	0.186709	0.191012
203.4	0.007296	0.004696	0.006931	0.028584	0.028903	0.082782	0.08416	0.130526	0.136575	0.18718	0.191048
203.6	0.007939	0.004413	0.006937	0.028612	0.028926	0.082858	0.084197	0.13025	0.136632	0.187369	0.191084
203.8	0.008147	0.00465	0.006943	0.028429	0.028948	0.082588	0.084234	0.129847	0.136689	0.187157	0.19112
204	0.008332	0.004183	0.006949	0.028328	0.028971	0.082291	0.084271	0.129874	0.136746	0.18709	0.191156
204.2	0.00819	0.004443	0.006955	0.028639	0.028993	0.083106	0.084309	0.130372	0.136803	0.188053	0.191192
204.4	0.008	0.004046	0.006961	0.028502	0.029016	0.083466	0.084346	0.130434	0.13686	0.187793	0.191228
204.6	0.007704	0.004184	0.006967	0.02829	0.029038	0.08397	0.084383	0.130689	0.136917	0.188049	0.191264
204.8	0.007352	0.003937	0.006974	0.028228	0.029061	0.083867	0.08442	0.130628	0.136974	0.187367	0.191299
205	0.00688	0.004292	0.00698	0.027999	0.029083	0.083406	0.084457	0.130663	0.137031	0.187064	0.191335
205.2	0.007067	0.00443	0.006986	0.028344	0.029106	0.083618	0.084494	0.131046	0.137087	0.186544	0.19137
205.4	0.007324	0.00374	0.006992	0.028051	0.029128	0.083213	0.084531	0.130896	0.137144	0.18589	0.191406
205.6	0.00706	0.003649	0.006998	0.028496	0.029151	0.083144	0.084568	0.13095	0.137201	0.185246	0.191441
205.8	0.007547	0.003607	0.007004	0.028996	0.029173	0.083462	0.084605	0.131436	0.137257	0.185552	0.191477
206	0.007637	0.0032	0.00701	0.029122	0.029196	0.083504	0.084642	0.131547	0.137314	0.185593	0.191512
206.2	0.007546	0.003185	0.007016	0.029633	0.029218	0.083973	0.084679	0.131812	0.13737	0.185461	0.191547
206.4	0.00738	0.003137	0.007023	0.02946	0.029241	0.084078	0.084716	0.131596	0.137427	0.185042	0.191582
206.6	0.007452	0.002656	0.007029	0.028775	0.029263	0.083616	0.084752	0.131569	0.137483	0.184094	0.191618
206.8	0.007487	0.002554	0.007035	0.028357	0.029285	0.083518	0.084789	0.131277	0.13754	0.183854	0.191653
207	0.007546	0.00273	0.007041	0.028185	0.029308	0.083579	0.084826	0.13162	0.137596	0.184106	0.191688
207.2	0.007345	0.002686	0.007047	0.027663	0.02933	0.083339	0.084863	0.131791	0.137652	0.183906	0.191723
207.4	0.007431	0.002426	0.007053	0.027659	0.029353	0.083199	0.0849	0.131967	0.137708	0.184374	0.191757
207.6	0.008177	0.002628	0.007059	0.027908	0.029375	0.083268	0.084936	0.131965	0.137764	0.184989	0.191792
207.8	0.008448	0.003052	0.007065	0.027853	0.029397	0.082971	0.084973	0.132122	0.137821	0.185302	0.191827
208	0.008105	0.002397	0.007072	0.027271	0.02942	0.082527	0.08501	0.132117	0.137877	0.185602	0.191862
208.2	0.007735	0.002816	0.007078	0.02725	0.029442	0.082842	0.085047	0.132528	0.137933	0.186211	0.191896
208.4	0.007769	0.003242	0.007084	0.027182	0.029464	0.082855	0.085083	0.132769	0.137988	0.185883	0.191931
208.6	0.008018	0.003412	0.00709	0.027159	0.029487	0.082638	0.08512	0.133094	0.138044	0.185965	0.191966
208.8	0.00774	0.003824	0.007096	0.026933	0.029509	0.082709	0.085156	0.132955	0.1381	0.18635	0.192
209	0.007963	0.004105	0.007102	0.027276	0.029531	0.082834	0.085193	0.133142	0.138156	0.186568	0.192034
209.2	0.008753	0.00371	0.007108	0.027296	0.029553	0.082715	0.08523	0.133338	0.138212	0.186139	0.192069
209.4	0.008578	0.004039	0.007114	0.027642	0.029576	0.083369	0.085266	0.133486	0.138267	0.186753	0.192103
209.6	0.008445	0.003852	0.00712	0.028423	0.029598	0.083819	0.085303	0.13362	0.138323	0.187441	0.192137
209.8	0.008363	0.0032	0.007126	0.028595	0.02962	0.083638	0.085339	0.133453	0.138378	0.187791	0.192171
210	0.008224	0.003541	0.007133	0.028663	0.029642	0.084168	0.085376	0.133539	0.138434	0.187963	0.192206
210.2	0.008156	0.004032	0.007139	0.029007	0.029665	0.084594	0.085412	0.133468	0.138489	0.188128	0.19224
210.4	0.008129	0.00394	0.007145	0.028457	0.029687	0.08399	0.085449	0.132949	0.138545	0.187841	0.192274
210.6	0.008009	0.003377	0.007151	0.028215	0.029709	0.084095	0.085485	0.133143	0.1386	0.187707	0.192308
210.8	0.008332	0.003394	0.007157	0.028033	0.029731	0.084364	0.085521	0.133032	0.138655	0.188086	0.192342
211	0.008587	0.003365	0.007163	0.028275	0.029754	0.084547	0.085558	0.133389	0.138711	0.188358	0.192375
211.2	0.008688	0.002946	0.007169	0.028213	0.029776	0.084237	0.085594	0.133249	0.138766	0.188101	0.192409
211.4	0.008764	0.00269	0.007175	0.028043	0.029798	0.083849	0.08563	0.132997	0.138821	0.188456	0.192443
211.6	0.008708	0.003138	0.007181	0.028356	0.02982	0.083578	0.085667	0.132718	0.138876	0.188411	0.192477
211.8	0.008579	0.003074	0.007187	0.028096	0.029842	0.083385	0.085703	0.132551	0.138931	0.188099	0.19251
212	0.007908	0.002761	0.007193	0.028098	0.029864	0.083374	0.085739	0.13261	0.138986	0.187987	0.192544
212.2	0.008195	0.003026	0.0072	0.028445	0.029887	0.083489	0.085775	0.132857	0.139041	0.18814	0.192577
212.4	0.008096	0.00317	0.007206	0.028535	0.029909	0.083716	0.085812	0.132856	0.139096	0.187921	0.192611
212.6	0.007784	0.002752	0.007212	0.028734	0.029931	0.083476	0.085848	0.132902	0.13915	0.188147	0.192644
212.8	0.007618	0.003174	0.007218	0.028947	0.029953	0.08419	0.085884	0.133207	0.139205	0.188588	0.192677
213	0.007665	0.003172	0.007224	0.029243	0.029975	0.084184	0.08592	0.13314	0.13926	0.188227	0.192711
213.2	0.007445	0.003358	0.00723	0.029282	0.029997	0.084157	0.085956	0.133431	0.139315	0.188268	0.192744
213.4	0.006882	0.003765	0.007236	0.02975	0.030019	0.084902	0.085992	0.133199	0.139369	0.188574	0.192777
213.6	0.007023	0.003217	0.007242	0.029907	0.030041	0.084829	0.086028	0.132583	0.139424	0.18818	0.19281
213.8	0.006811	0.003309	0.007248	0.029943	0.030063	0.084753	0.086065	0.13223	0.139478	0.187659	0.192843
214	0.006911	0.003524	0.007254	0.029705	0.030085	0.084842	0.086101	0.132611	0.139533	0.187897	0.192876
214.2	0.006934	0.004109	0.00726	0.030073	0.030107	0.08507	0.086137	0.132375	0.139587	0.187729	0.192909
214.4	0.006711	0.003674	0.007266	0.029386	0.030129	0.084652	0.086173	0.13193	0.139641	0.186901	0.192942
214.6	0.006924	0.003794	0.007273	0.029257	0.030151	0.08516	0.086209	0.132459	0.139696	0.186746	0.192975
214.8	0.006931	0.004245	0.007279	0.029061	0.030173	0.08542	0.086245	0.13284	0.13975	0.187064	0.193007
215	0.007322	0.00419	0.007285	0.029096	0.030195	0.085193	0.08628	0.133006	0.139804	0.186733	0.19304
215.2	0.007145	0.003975	0.007291	0.028389	0.030217	0.08509	0.086316	0.132561	0.139858	0.186674	0.193073
215.4	0.007155	0.00389	0.007297	0.027897	0.030239	0.085035	0.086352	0.132418	0.139912	0.186936	0.193105
215.6	0.007113	0.004665	0.007303	0.028346	0.030261	0.085429	0.086388	0.132931	0.139966	0.187348	0.193138
215.8	0.00733	0.004285	0.007309	0.028131	0.030283	0.085411	0.086424	0.13267	0.14002	0.188045	0.19317
216	0.007504	0.004622	0.007315	0.028114	0.030305	0.085329	0.08646	0.13329	0.140074	0.188721	0.193203
216.2	0.008019	0.004636	0.007321	0.027772	0.030327	0.085072	0.086496	0.133244	0.140128	0.188632	0.193235
216.4	0.00806	0.004215	0.007327	0.027699	0.030349	0.084575	0.086531	0.133612	0.140182	0.188762	0.193268
216.6	0.00792	0.0042	0.007333	0.028244	0.030371	0.084942	0.086567	0.134272	0.140236	0.189663	0.1933
216.8	0.008086	0.004474	0.007339	0.028223	0.030393	0.085202	0.086603	0.134731	0.140289	0.190225	0.193332
217	0.00786	0.005163	0.007345	0.028513	0.030415	0.085263	0.086639	0.13491	0.140343	0.190428	0.193364
217.2	0.007862	0.004696	0.007351	0.028983	0.030437	0.085209	0.086674	0.13508	0.140397	0.190615	0.193396
217.4	0.008114	0.004197	0.007357	0.029483	0.030459	0.084973	0.08671	0.134726	0.14045	0.190639	0.193428
217.6	0.00829	0.003996	0.007363	0.02956	0.030481	0.084697	0.086746	0.134509	0.140504	0.190625	0.19346
217.8	0.008343	0.003962	0.007369	0.030106	0.030503	0.084668	0.086781	0.134937	0.140557	0.190599	0.193492
218	0.008175	0.003925	0.007376	0.030145	0.030524	0.084344	0.086817	0.135254	0.140611	0.190465	0.193524
218.2	0.007882	0.00428	0.007382	0.030164	0.030546	0.084619	0.086852	0.135032	0.140664	0.189582	0.193556
218.4	0.007729	0.003942	0.007388	0.03006	0.030568	0.084721	0.086888	0.135425	0.140717	0.189072	0.193588
218.6	0.007523	0.004004	0.007394	0.030086	0.03059	0.084935	0.086923	0.135534	0.140771	0.188908	0.193619
218.8	0.006971	0.004118	0.0074	0.029827	0.030612	0.085011	0.086959	0.135166	0.140824	0.18874	0.193651
219	0.006945	0.003807	0.007406	0.029726	0.030634	0.085352	0.086995	0.13478	0.140877	0.18837	0.193683
219.2	0.006637	0.003972	0.007412	0.029318	0.030655	0.086168	0.08703	0.134544	0.14093	0.188534	0.193714
219.4	0.006696	0.00382	0.007418	0.029419	0.030677	0.086547	0.087065	0.134835	0.140983	0.188488	0.193746
219.6	0.006567	0.003953	0.007424	0.029593	0.030699	0.086768	0.087101	0.134603	0.141036	0.18825	0.193777
219.8	0.006217	0.003389	0.00743	0.029219	0.030721	0.086556	0.087136	0.134402	0.141089	0.188069	0.193809
220	0.006406	0.00409	0.007436	0.029313	0.030742	0.086639	0.087172	0.135131	0.141142	0.187978	0.19384
220.2	0.006336	0.00352	0.007442	0.028932	0.030764	0.08629	0.087207	0.135104	0.141195	0.187617	0.193871
220.4	0.00625	0.003398	0.007448	0.029148	0.030786	0.086149	0.087242	0.135403	0.141248	0.188121	0.193903
220.6	0.00573	0.00371	0.007454	0.029199	0.030808	0.087095	0.087278	0.135371	0.141301	0.188802	0.193934
220.8	0.005724	0.003712	0.00746	0.02894	0.030829	0.08686	0.087313	0.135459	0.141353	0.189076	0.193965
221	0.005448	0.003791	0.007466	0.029095	0.030851	0.086895	0.087348	0.135351	0.141406	0.189149	0.193996
221.2	0.005313	0.003153	0.007472	0.029262	0.030873	0.086745	0.087384	0.135326	0.141459	0.189647	0.194027
221.4	0.005513	0.003444	0.007478	0.029377	0.030895	0.086877	0.087419	0.135022	0.141511	0.190093	0.194058
221.6	0.005775	0.003855	0.007484	0.02927	0.030916	0.087156	0.087454	0.135632	0.141564	0.19016	0.194089
221.8	0.005777	0.004105	0.00749	0.029799	0.030938	0.087235	0.087489	0.136231	0.141616	0.190453	0.19412
222	0.005703	0.004169	0.007496	0.029696	0.03096	0.087306	0.087525	0.13656	0.141669	0.19068	0.194151
222.2	0.005741	0.00399	0.007502	0.029303	0.030981	0.086976	0.08756	0.136011	0.141721	0.190362	0.194181
222.4	0.005638	0.003977	0.007508	0.029065	0.031003	0.087038	0.087595	0.135903	0.141773	0.190624	0.194212
222.6	0.00585	0.003648	0.007514	0.028513	0.031025	0.086499	0.08763	0.135052	0.141825	0.190534	0.194243
222.8	0.005831	0.003828	0.00752	0.028596	0.031046	0.086618	0.087665	0.135253	0.141878	0.190438	0.194273
223	0.006059	0.003344	0.007526	0.028676	0.031068	0.087095	0.0877	0.135493	0.14193	0.190665	0.194304
223.2	0.006174	0.003594	0.007532	0.028621	0.031089	0.086744	0.087735	0.135283	0.141982	0.190477	0.194334
223.4	0.006661	0.004057	0.007538	0.02942	0.031111	0.087554	0.08777	0.136211	0.142034	0.190659	0.194365
223.6	0.006509	0.004373	0.007544	0.029954	0.031133	0.087682	0.087805	0.136423	0.142086	0.190786	0.194395
223.8	0.006906	0.004363	0.00755	0.030129	0.031154	0.087473	0.08784	0.136903	0.142138	0.191108	0.194426
224	0.007283	0.004425	0.007556	0.030187	0.031176	0.087333	0.087875	0.136837	0.14219	0.19109	0.194456
224.2	0.007147	0.004516	0.007562	0.030156	0.031197	0.08716	0.08791	0.136968	0.142242	0.191169	0.194486
224.4	0.007244	0.004818	0.007568	0.030198	0.031219	0.087453	0.087945	0.137046	0.142294	0.19148	0.194516
224.6	0.007064	0.004294	0.007574	0.029605	0.03124	0.087303	0.08798	0.136773	0.142345	0.191517	0.194547
224.8	0.007038	0.004716	0.007581	0.029316	0.031262	0.086974	0.088015	0.137059	0.142397	0.191631	0.194577
225	0.006585	0.004816	0.007587	0.028952	0.031283	0.086713	0.08805	0.136703	0.142449	0.191434	0.194607
225.2	0.006728	0.004649	0.007593	0.028801	0.031305	0.086903	0.088085	0.136774	0.1425	0.191564	0.194637
225.4	0.007045	0.004844	0.007599	0.028684	0.031326	0.086806	0.08812	0.13678	0.142552	0.191334	0.194667
225.6	0.00705	0.004997	0.007605	0.028842	0.031348	0.086521	0.088155	0.137267	0.142603	0.191482	0.194696
225.8	0.00663	0.005266	0.007611	0.029281	0.031369	0.08635	0.088189	0.137201	0.142655	0.191639	0.194726
226	0.006264	0.004653	0.007617	0.028889	0.031391	0.086051	0.088224	0.136818	0.142706	0.191327	0.194756
226.2	0.006227	0.003928	0.007623	0.028353	0.031412	0.085579	0.088259	0.136041	0.142758	0.190878	0.194786
226.4	0.005979	0.003758	0.007629	0.02826	0.031434	0.085552	0.088294	0.135743	0.142809	0.191021	0.194816
226.6	0.005812	0.003438	0.007635	0.02835	0.031455	0.085351	0.088329	0.135797	0.14286	0.190778	0.194845
226.8	0.005218	0.003322	0.007641	0.028651	0.031477	0.085342	0.088363	0.135941	0.142912	0.190705	0.194875
227	0.005078	0.00354	0.007647	0.029023	0.031498	0.085817	0.088398	0.135885	0.142963	0.190993	0.194904
227.2	0.005368	0.003704	0.007653	0.029435	0.03152	0.085918	0.088433	0.136065	0.143014	0.190446	0.194934
227.4	0.005574	0.004321	0.007659	0.0304	0.031541	0.086778	0.088467	0.136873	0.143065	0.190718	0.194963
227.6	0.00568	0.003868	0.007664	0.030348	0.031562	0.086601	0.088502	0.137397	0.143116	0.190814	0.194993
227.8	0.006041	0.003793	0.00767	0.030481	0.031584	0.086623	0.088537	0.137766	0.143167	0.19087	0.195022
228	0.006134	0.003609	0.007676	0.030616	0.031605	0.086496	0.088571	0.13758	0.143218	0.190522	0.195051
228.2	0.006523	0.004275	0.007682	0.03142	0.031627	0.086841	0.088606	0.138232	0.143269	0.190664	0.19508
228.4	0.006763	0.003777	0.007688	0.03094	0.031648	0.086509	0.08864	0.137978	0.14332	0.190654	0.19511
228.6	0.006827	0.003546	0.007694	0.030984	0.031669	0.086487	0.088675	0.138319	0.14337	0.190739	0.195139
228.8	0.007001	0.003934	0.0077	0.03106	0.031691	0.08665	0.088709	0.138611	0.143421	0.190858	0.195168
229	0.007114	0.0038	0.007706	0.031019	0.031712	0.08657	0.088744	0.138494	0.143472	0.191139	0.195197
229.2	0.007513	0.003629	0.007712	0.031209	0.031733	0.086739	0.088778	0.138612	0.143523	0.191159	0.195226
229.4	0.007788	0.003899	0.007718	0.03108	0.031755	0.086757	0.088813	0.138878	0.143573	0.191374	0.195255
229.6	0.007708	0.004296	0.007724	0.031871	0.031776	0.087284	0.088847	0.138885	0.143624	0.191751	0.195284
229.8	0.007426	0.004596	0.00773	0.031636	0.031797	0.087204	0.088882	0.138528	0.143674	0.191853	0.195313
230	0.007326	0.004482	0.007736	0.031451	0.031819	0.087294	0.088916	0.138303	0.143725	0.192176	0.195341
230.2	0.007209	0.004694	0.007742	0.031582	0.03184	0.087863	0.08895	0.138171	0.143775	0.192778	0.19537
230.4	0.006616	0.005717	0.007748	0.031329	0.031861	0.088226	0.088985	0.138347	0.143825	0.193907	0.195399
230.6	0.006266	0.005954	0.007754	0.031397	0.031882	0.088139	0.089019	0.13799	0.143876	0.193907	0.195428
230.8	0.006417	0.006283	0.00776	0.03158	0.031904	0.088567	0.089053	0.138063	0.143926	0.194126	0.195456
231	0.00633	0.007146	0.007766	0.031775	0.031925	0.088989	0.089088	0.13828	0.143976	0.194213	0.195485
231.2	0.006173	0.00681	0.007772	0.031778	0.031946	0.089248	0.089122	0.138718	0.144026	0.194419	0.195513
231.4	0.005972	0.007061	0.007778	0.031667	0.031967	0.089359	0.089156	0.138834	0.144076	0.194663	0.195542
231.6	0.006147	0.007152	0.007784	0.031628	0.031989	0.089279	0.089191	0.139499	0.144127	0.194866	0.19557
231.8	0.006053	0.007276	0.00779	0.031761	0.03201	0.089243	0.089225	0.139576	0.144177	0.194985	0.195598
232	0.006048	0.006911	0.007796	0.031875	0.032031	0.089044	0.089259	0.139887	0.144227	0.194382	0.195627
232.2	0.00629	0.005981	0.007802	0.031782	0.032052	0.08881	0.089293	0.139693	0.144277	0.193653	0.195655
232.4	0.006035	0.005321	0.007808	0.031219	0.032073	0.088457	0.089327	0.139988	0.144326	0.193303	0.195683
232.6	0.005834	0.005313	0.007814	0.031704	0.032095	0.089262	0.089362	0.141018	0.144376	0.193579	0.195711
232.8	0.005976	0.004984	0.00782	0.031446	0.032116	0.089188	0.089396	0.14096	0.144426	0.193753	0.195739
233	0.006237	0.004377	0.007826	0.031051	0.032137	0.088835	0.08943	0.140688	0.144476	0.193249	0.195768
233.2	0.00628	0.004526	0.007832	0.031306	0.032158	0.089225	0.089464	0.140979	0.144525	0.193054	0.195796
233.4	0.006706	0.0047	0.007838	0.031255	0.032179	0.089431	0.089498	0.140809	0.144575	0.192631	0.195824
233.6	0.006726	0.004637	0.007844	0.031562	0.0322	0.089374	0.089532	0.140094	0.144625	0.192046	0.195851
233.8	0.006759	0.004402	0.00785	0.03121	0.032221	0.088692	0.089566	0.139244	0.144674	0.191625	0.195879
234	0.00684	0.004058	0.007856	0.031102	0.032243	0.08866	0.0896	0.139288	0.144724	0.191431	0.195907
234.2	0.007067	0.004301	0.007862	0.031249	0.032264	0.088738	0.089634	0.139463	0.144773	0.191569	0.195935
234.4	0.007385	0.004751	0.007867	0.030848	0.032285	0.088643	0.089668	0.139233	0.144823	0.191408	0.195963
234.6	0.007683	0.004143	0.007873	0.031158	0.032306	0.088552	0.089702	0.138881	0.144872	0.190585	0.19599
234.8	0.007748	0.003853	0.007879	0.030646	0.032327	0.088582	0.089736	0.13827	0.144921	0.190586	0.196018
235	0.007584	0.003399	0.007885	0.03055	0.032348	0.088068	0.08977	0.137574	0.144971	0.190311	0.196046
235.2	0.00743	0.00267	0.007891	0.03035	0.032369	0.087954	0.089804	0.137103	0.14502	0.190433	0.196073
235.4	0.007507	0.002664	0.007897	0.030009	0.03239	0.088237	0.089838	0.136927	0.145069	0.190343	0.196101
235.6	0.007148	0.002786	0.007903	0.030082	0.032411	0.088388	0.089872	0.137218	0.145118	0.19099	0.196128
235.8	0.006827	0.002388	0.007909	0.030224	0.032432	0.088244	0.089906	0.137249	0.145167	0.190745	0.196156
236	0.00627	0.002055	0.007915	0.0302	0.032453	0.088144	0.089939	0.137367	0.145216	0.190356	0.196183
236.2	0.006525	0.001309	0.007921	0.03014	0.032474	0.088025	0.089973	0.137197	0.145265	0.1902	0.19621
236.4	0.006211	0.00197	0.007927	0.03014	0.032495	0.088684	0.090007	0.138057	0.145314	0.190841	0.196238
236.6	0.005819	0.003023	0.007933	0.030599	0.032516	0.089136	0.090041	0.138723	0.145363	0.191627	0.196265
236.8	0.005891	0.003356	0.007939	0.030723	0.032537	0.089222	0.090075	0.138743	0.145412	0.191921	0.196292
237	0.006089	0.00419	0.007945	0.031281	0.032558	0.089714	0.090108	0.139145	0.145461	0.192292	0.196319
237.2	0.006207	0.005599	0.007951	0.031989	0.032579	0.090045	0.090142	0.139718	0.145509	0.192891	0.196346
237.4	0.006146	0.005553	0.007957	0.032202	0.0326	0.089829	0.090176	0.139703	0.145558	0.192414	0.196373
237.6	0.005968	0.00554	0.007963	0.032249	0.032621	0.089649	0.090209	0.139443	0.145607	0.19213	0.1964
237.8	0.006155	0.005837	0.007968	0.032455	0.032642	0.089566	0.090243	0.139979	0.145655	0.192013	0.196427
238	0.006366	0.005753	0.007974	0.032494	0.032663	0.08974	0.090277	0.140738	0.145704	0.191974	0.196454
238.2	0.006862	0.006699	0.00798	0.032632	0.032684	0.090319	0.09031	0.141748	0.145753	0.192508	0.196481
238.4	0.007178	0.006576	0.007986	0.032201	0.032705	0.090524	0.090344	0.141792	0.145801	0.192242	0.196508
238.6	0.007642	0.005531	0.007992	0.031928	0.032725	0.090549	0.090378	0.141695	0.145849	0.192581	0.196535
238.8	0.007681	0.005878	0.007998	0.031937	0.032746	0.090326	0.090411	0.141505	0.145898	0.192794	0.196561
239	0.007806	0.005843	0.008004	0.03177	0.032767	0.090221	0.090445	0.141816	0.145946	0.192397	0.196588
239.2	0.007762	0.005785	0.00801	0.031709	0.032788	0.090113	0.090478	0.141726	0.145994	0.192282	0.196615
239.4	0.00749	0.005667	0.008016	0.031737	0.032809	0.090172	0.090512	0.141684	0.146043	0.192313	0.196641
239.6	0.007517	0.005427	0.008022	0.031908	0.03283	0.089783	0.090545	0.141431	0.146091	0.192007	0.196668
239.8	0.007552	0.005061	0.008028	0.032037	0.032851	0.089435	0.090579	0.141198	0.146139	0.191266	0.196694
240	0.007309	0.004971	0.008034	0.032091	0.032871	0.089497	0.090612	0.141249	0.146187	0.191155	0.196721
240.2	0.007565	0.004166	0.00804	0.031881	0.032892	0.089006	0.090646	0.140832	0.146235	0.190637	0.196747
240.4	0.007033	0.00412	0.008045	0.03138	0.032913	0.088815	0.090679	0.140449	0.146283	0.190016	0.196773
240.6	0.00635	0.004578	0.008051	0.031523	0.032934	0.088654	0.090713	0.140405	0.146331	0.189968	0.1968
240.8	0.005985	0.004326	0.008057	0.03181	0.032955	0.088845	0.090746	0.140014	0.146379	0.189845	0.196826
241	0.005752	0.004571	0.008063	0.032239	0.032976	0.088983	0.090779	0.140078	0.146427	0.189958	0.196852
241.2	0.005507	0.005033	0.008069	0.032443	0.032996	0.088943	0.090813	0.140207	0.146475	0.190312	0.196878
241.4	0.005007	0.005198	0.008075	0.032709	0.033017	0.089241	0.090846	0.140303	0.146523	0.1905	0.196905
241.6	0.004858	0.0051	0.008081	0.032337	0.033038	0.089271	0.09088	0.139954	0.14657	0.190447	0.196931
241.8	0.005159	0.005515	0.008087	0.032748	0.033059	0.089875	0.090913	0.140534	0.146618	0.191036	0.196957
242	0.005293	0.005739	0.008093	0.032799	0.033079	0.090282	0.090946	0.141095	0.146666	0.191972	0.196983
242.2	0.005644	0.006462	0.008099	0.032696	0.0331	0.091116	0.090979	0.14198	0.146713	0.192861	0.197009
242.4	0.005703	0.006267	0.008105	0.033012	0.033121	0.09107	0.091013	0.142271	0.146761	0.193699	0.197035
242.6	0.006318	0.006615	0.00811	0.033054	0.033141	0.091486	0.091046	0.142854	0.146808	0.194603	0.197061
242.8	0.006132	0.007618	0.008116	0.033297	0.033162	0.09133	0.091079	0.143536	0.146856	0.194814	0.197086
243	0.006374	0.007746	0.008122	0.033081	0.033183	0.091079	0.091112	0.143396	0.146903	0.194786	0.197112
243.2	0.006522	0.007536	0.008128	0.033486	0.033204	0.090587	0.091146	0.143185	0.146951	0.194485	0.197138
243.4	0.006756	0.007085	0.008134	0.033401	0.033224	0.090407	0.091179	0.142665	0.146998	0.194505	0.197164
243.6	0.007519	0.006804	0.00814	0.033176	0.033245	0.090293	0.091212	0.143071	0.147045	0.194441	0.197189
243.8	0.007494	0.006765	0.008146	0.033086	0.033266	0.090244	0.091245	0.143034	0.147093	0.194527	0.197215
244	0.007733	0.006291	0.008152	0.033305	0.033286	0.090149	0.091278	0.142853	0.14714	0.194304	0.19724
244.2	0.007555	0.005626	0.008158	0.033035	0.033307	0.09029	0.091311	0.142413	0.147187	0.193467	0.197266
244.4	0.007352	0.005579	0.008163	0.032898	0.033328	0.090575	0.091344	0.142545	0.147234	0.193332	0.197291
244.6	0.007357	0.005474	0.008169	0.032674	0.033348	0.090719	0.091377	0.142329	0.147281	0.19333	0.197317
244.8	0.007142	0.005398	0.008175	0.033024	0.033369	0.091064	0.09141	0.142288	0.147328	0.193321	0.197342
245	0.007219	0.005169	0.008181	0.032378	0.033389	0.090773	0.091443	0.142076	0.147375	0.193148	0.197368
245.2	0.007312	0.005246	0.008187	0.032068	0.03341	0.090664	0.091477	0.141897	0.147422	0.193481	0.197393
245.4	0.007103	0.005665	0.008193	0.0324	0.033431	0.090966	0.09151	0.14167	0.147469	0.193953	0.197418
245.6	0.007285	0.00497	0.008199	0.031995	0.033451	0.090923	0.091542	0.141326	0.147516	0.193702	0.197443
245.8	0.007286	0.005403	0.008205	0.032033	0.033472	0.091248	0.091575	0.141594	0.147563	0.194259	0.197469
246	0.00725	0.005431	0.008211	0.031428	0.033492	0.0913	0.091608	0.141625	0.147609	0.194441	0.197494
246.2	0.007241	0.005961	0.008216	0.031179	0.033513	0.091702	0.091641	0.141726	0.147656	0.194545	0.197519
246.4	0.007191	0.006454	0.008222	0.031324	0.033533	0.091823	0.091674	0.141897	0.147703	0.19534	0.197544
246.6	0.007158	0.006804	0.008228	0.030697	0.033554	0.091948	0.091707	0.141412	0.147749	0.195036	0.197569
246.8	0.006578	0.00757	0.008234	0.03129	0.033574	0.092238	0.09174	0.14183	0.147796	0.19543	0.197594
247	0.006639	0.007922	0.00824	0.031097	0.033595	0.09242	0.091773	0.141406	0.147843	0.195064	0.197619
247.2	0.006502	0.007575	0.008246	0.031101	0.033615	0.092881	0.091806	0.141486	0.147889	0.194951	0.197644
247.4	0.006889	0.007398	0.008252	0.031055	0.033636	0.093303	0.091839	0.141651	0.147935	0.195048	0.197669
247.6	0.007076	0.007665	0.008258	0.031005	0.033656	0.09318	0.091871	0.142222	0.147982	0.194996	0.197693
247.8	0.007271	0.007792	0.008263	0.031632	0.033677	0.093596	0.091904	0.141962	0.148028	0.194992	0.197718
248	0.007534	0.007612	0.008269	0.032267	0.033697	0.094401	0.091937	0.142232	0.148075	0.195012	0.197743
248.2	0.007298	0.007371	0.008275	0.032321	0.033718	0.094396	0.09197	0.14209	0.148121	0.194906	0.197767
248.4	0.007608	0.007524	0.008281	0.032442	0.033738	0.094228	0.092002	0.142437	0.148167	0.195554	0.197792
248.6	0.007596	0.007379	0.008287	0.032383	0.033759	0.094036	0.092035	0.142229	0.148213	0.19521	0.197817
248.8	0.007722	0.00699	0.008293	0.032759	0.033779	0.093891	0.092068	0.142414	0.148259	0.194957	0.197841
249	0.008146	0.006065	0.008299	0.032121	0.0338	0.09273	0.092101	0.14202	0.148305	0.194647	0.197866
249.2	0.008335	0.006378	0.008305	0.032413	0.03382	0.092403	0.092133	0.141838	0.148352	0.195068	0.19789
249.4	0.008232	0.006487	0.00831	0.032494	0.03384	0.092468	0.092166	0.141492	0.148398	0.19524	0.197915
249.6	0.008446	0.00581	0.008316	0.032228	0.033861	0.092466	0.092199	0.141478	0.148444	0.194819	0.197939
249.8	0.007928	0.005826	0.008322	0.032111	0.033881	0.093045	0.092231	0.142131	0.148489	0.195013	0.197963
250	0.007878	0.006153	0.008328	0.032109	0.033902	0.093122	0.092264	0.142076	0.148535	0.195179	0.197988
250.2	0.007804	0.006984	0.008334	0.032222	0.033922	0.093383	0.092296	0.142639	0.148581	0.195045	0.198012
250.4	0.007341	0.007636	0.00834	0.032788	0.033942	0.093651	0.092329	0.143447	0.148627	0.195501	0.198036
250.6	0.006766	0.007012	0.008346	0.032205	0.033963	0.093269	0.092362	0.143275	0.148673	0.19481	0.19806
250.8	0.006489	0.007664	0.008351	0.032585	0.033983	0.09371	0.092394	0.144479	0.148718	0.195395	0.198084
251	0.006669	0.00752	0.008357	0.032328	0.034003	0.094068	0.092427	0.14452	0.148764	0.194907	0.198109
251.2	0.006618	0.007361	0.008363	0.032039	0.034024	0.094054	0.092459	0.144992	0.14881	0.195084	0.198133
251.4	0.00666	0.007214	0.008369	0.031949	0.034044	0.093562	0.092492	0.144711	0.148855	0.194792	0.198157
251.6	0.006285	0.007114	0.008375	0.031891	0.034064	0.093219	0.092524	0.14463	0.148901	0.194899	0.198181
251.8	0.006687	0.006461	0.008381	0.031916	0.034085	0.09292	0.092557	0.144011	0.148946	0.194778	0.198205
252	0.006858	0.006232	0.008386	0.03181	0.034105	0.092745	0.092589	0.144029	0.148992	0.194914	0.198228
252.2	0.00677	0.006261	0.008392	0.031693	0.034125	0.092327	0.092621	0.14324	0.149037	0.195021	0.198252
252.4	0.006935	0.006444	0.008398	0.031942	0.034145	0.092156	0.092654	0.143789	0.149082	0.195245	0.198276
252.6	0.006878	0.006563	0.008404	0.032089	0.034166	0.091847	0.092686	0.143748	0.149128	0.195058	0.1983
252.8	0.007529	0.006329	0.00841	0.032156	0.034186	0.091386	0.092719	0.143512	0.149173	0.194727	0.198324
253	0.0076	0.006365	0.008416	0.032082	0.034206	0.090812	0.092751	0.143004	0.149218	0.194791	0.198347
253.2	0.007526	0.006901	0.008422	0.032434	0.034226	0.091021	0.092783	0.142968	0.149263	0.195212	0.198371
253.4	0.007475	0.00621	0.008427	0.03289	0.034247	0.091581	0.092816	0.142833	0.149309	0.195036	0.198395
253.6	0.007142	0.006172	0.008433	0.033447	0.034267	0.092376	0.092848	0.143499	0.149354	0.194813	0.198418
253.8	0.007049	0.006101	0.008439	0.03362	0.034287	0.092609	0.09288	0.143375	0.149399	0.194502	0.198442
254	0.006815	0.006692	0.008445	0.033839	0.034307	0.092225	0.092912	0.143342	0.149444	0.194316	0.198465
254.2	0.006654	0.007046	0.008451	0.033803	0.034328	0.092578	0.092945	0.144295	0.149489	0.194248	0.198489
254.4	0.006456	0.006362	0.008457	0.034013	0.034348	0.092618	0.092977	0.144623	0.149534	0.194251	0.198512
254.6	0.006486	0.005656	0.008462	0.033431	0.034368	0.092872	0.093009	0.144798	0.149579	0.193792	0.198535
254.8	0.006277	0.006329	0.008468	0.034272	0.034388	0.09334	0.093041	0.145345	0.149623	0.194297	0.198559
255	0.006412	0.006357	0.008474	0.034074	0.034408	0.093729	0.093074	0.145496	0.149668	0.194434	0.198582
255.2	0.006322	0.00582	0.00848	0.033167	0.034428	0.093275	0.093106	0.145155	0.149713	0.19411	0.198605
255.4	0.006739	0.004788	0.008486	0.032873	0.034449	0.092734	0.093138	0.144648	0.149758	0.1935	0.198628
255.6	0.00701	0.004356	0.008491	0.032356	0.034469	0.092452	0.09317	0.144675	0.149802	0.193853	0.198652
255.8	0.007683	0.003961	0.008497	0.032129	0.034489	0.092192	0.093202	0.144158	0.149847	0.193784	0.198675
256	0.007866	0.003815	0.008503	0.031448	0.034509	0.092244	0.093234	0.144631	0.149891	0.193759	0.198698
256.2	0.007905	0.003866	0.008509	0.031186	0.034529	0.092151	0.093266	0.144124	0.149936	0.193927	0.198721
256.4	0.00804	0.003345	0.008515	0.030712	0.034549	0.091558	0.093298	0.14442	0.149981	0.193868	0.198744
256.6	0.008027	0.003657	0.008521	0.030537	0.034569	0.091475	0.093331	0.144025	0.150025	0.194017	0.198767
256.8	0.008366	0.00372	0.008526	0.030741	0.034589	0.091405	0.093363	0.143862	0.150069	0.193697	0.19879
257	0.008404	0.003541	0.008532	0.030808	0.034609	0.091403	0.093395	0.143989	0.150114	0.194424	0.198813
257.2	0.008395	0.003036	0.008538	0.030582	0.034629	0.091278	0.093427	0.143756	0.150158	0.194349	0.198836
257.4	0.008478	0.002703	0.008544	0.030829	0.034649	0.091726	0.093459	0.143657	0.150202	0.194089	0.198858
257.6	0.00822	0.003359	0.00855	0.030969	0.03467	0.091824	0.093491	0.14391	0.150247	0.193893	0.198881
257.8	0.008324	0.003527	0.008555	0.030846	0.03469	0.091733	0.093523	0.1437	0.150291	0.193898	0.198904
258	0.007901	0.00349	0.008561	0.030824	0.03471	0.09219	0.093554	0.144029	0.150335	0.193888	0.198927
258.2	0.007906	0.003544	0.008567	0.031162	0.03473	0.092453	0.093586	0.144761	0.150379	0.194171	0.198949
258.4	0.007565	0.003459	0.008573	0.031519	0.03475	0.092713	0.093618	0.144621	0.150423	0.193758	0.198972
258.6	0.007516	0.00347	0.008579	0.031303	0.03477	0.092923	0.09365	0.144453	0.150467	0.193753	0.198995
258.8	0.007268	0.00388	0.008585	0.031756	0.03479	0.093414	0.093682	0.144599	0.150511	0.194133	0.199017
259	0.006966	0.003763	0.00859	0.031155	0.03481	0.09376	0.093714	0.144429	0.150555	0.194001	0.19904
259.2	0.006677	0.003093	0.008596	0.030976	0.03483	0.093755	0.093746	0.144142	0.150599	0.193592	0.199062
259.4	0.006841	0.002805	0.008602	0.031172	0.03485	0.093781	0.093778	0.144353	0.150643	0.19392	0.199085
259.6	0.006368	0.003276	0.008608	0.031283	0.034869	0.094263	0.093809	0.144357	0.150687	0.194665	0.199107
259.8	0.006292	0.003079	0.008614	0.031423	0.034889	0.094298	0.093841	0.144256	0.150731	0.194225	0.199129
260	0.006363	0.002766	0.008619	0.031064	0.034909	0.094339	0.093873	0.144034	0.150774	0.19416	0.199152
260.2	0.006244	0.003241	0.008625	0.031586	0.034929	0.094774	0.093905	0.143978	0.150818	0.194819	0.199174
260.4	0.006332	0.003717	0.008631	0.032251	0.034949	0.09516	0.093937	0.143988	0.150862	0.195126	0.199196
260.6	0.006633	0.004598	0.008637	0.032828	0.034969	0.095484	0.093968	0.14396	0.150905	0.19549	0.199218
260.8	0.006875	0.004972	0.008643	0.033269	0.034989	0.095298	0.094	0.144599	0.150949	0.195731	0.199241
261	0.007234	0.005408	0.008648	0.033387	0.035009	0.095824	0.094032	0.145027	0.150992	0.196376	0.199263
261.2	0.007232	0.006096	0.008654	0.033995	0.035029	0.096222	0.094063	0.145201	0.151036	0.196333	0.199285
261.4	0.007839	0.006541	0.00866	0.034375	0.035049	0.096622	0.094095	0.145675	0.151079	0.196634	0.199307
261.6	0.007979	0.007121	0.008666	0.034623	0.035069	0.096631	0.094127	0.146312	0.151123	0.19642	0.199329
261.8	0.008151	0.007263	0.008671	0.034632	0.035088	0.097228	0.094158	0.146448	0.151166	0.197021	0.199351
262	0.008111	0.00711	0.008677	0.034259	0.035108	0.097206	0.09419	0.146165	0.15121	0.196704	0.199373
262.2	0.008118	0.007626	0.008683	0.03475	0.035128	0.097127	0.094222	0.146848	0.151253	0.196939	0.199395
262.4	0.007838	0.007897	0.008689	0.03444	0.035148	0.097337	0.094253	0.146308	0.151296	0.19691	0.199417
262.6	0.008659	0.0072	0.008695	0.033484	0.035168	0.096923	0.094285	0.146138	0.151339	0.196737	0.199438
262.8	0.008484	0.00697	0.0087	0.032911	0.035188	0.096565	0.094316	0.146345	0.151382	0.196784	0.19946
263	0.007875	0.006666	0.008706	0.032244	0.035207	0.096048	0.094348	0.146176	0.151426	0.196543	0.199482
263.2	0.007924	0.005853	0.008712	0.032193	0.035227	0.095359	0.09438	0.146396	0.151469	0.196267	0.199504
263.4	0.007982	0.005422	0.008718	0.032049	0.035247	0.094992	0.094411	0.147017	0.151512	0.196455	0.199525
263.6	0.007819	0.005178	0.008724	0.031985	0.035267	0.094754	0.094443	0.14722	0.151555	0.196436	0.199547
263.8	0.007782	0.004983	0.008729	0.032133	0.035287	0.094344	0.094474	0.147525	0.151598	0.196329	0.199569
264	0.00759	0.004946	0.008735	0.032441	0.035306	0.094411	0.094505	0.147738	0.151641	0.196617	0.19959
264.2	0.007329	0.005084	0.008741	0.032491	0.035326	0.094468	0.094537	0.148237	0.151683	0.196637	0.199612
264.4	0.007326	0.005134	0.008747	0.033099	0.035346	0.094466	0.094568	0.148188	0.151726	0.196615	0.199633
264.6	0.007018	0.004978	0.008752	0.032896	0.035366	0.094031	0.0946	0.148392	0.151769	0.196357	0.199655
264.8	0.006928	0.004778	0.008758	0.03301	0.035385	0.093882	0.094631	0.149016	0.151812	0.196175	0.199676
265	0.00704	0.005258	0.008764	0.033502	0.035405	0.094318	0.094663	0.149137	0.151855	0.196285	0.199698
265.2	0.007068	0.005393	0.00877	0.03399	0.035425	0.094352	0.094694	0.149142	0.151897	0.196285	0.199719
265.4	0.007426	0.00483	0.008775	0.033834	0.035444	0.094256	0.094725	0.149105	0.15194	0.195976	0.19974
265.6	0.007227	0.004914	0.008781	0.034095	0.035464	0.094344	0.094757	0.149085	0.151982	0.195709	0.199762
265.8	0.007313	0.005155	0.008787	0.033983	0.035484	0.094558	0.094788	0.148441	0.152025	0.1959	0.199783
266	0.006817	0.005397	0.008793	0.033431	0.035504	0.094496	0.094819	0.148165	0.152068	0.195292	0.199804
266.2	0.006853	0.005715	0.008799	0.034097	0.035523	0.094988	0.094851	0.148076	0.15211	0.195528	0.199825
266.4	0.007042	0.005846	0.008804	0.033414	0.035543	0.094982	0.094882	0.147595	0.152152	0.195343	0.199846
266.6	0.007597	0.005625	0.00881	0.033332	0.035563	0.094708	0.094913	0.147025	0.152195	0.195312	0.199867
266.8	0.007315	0.005367	0.008816	0.033281	0.035582	0.09441	0.094944	0.147101	0.152237	0.195156	0.199888
267	0.007321	0.00564	0.008822	0.033623	0.035602	0.094335	0.094976	0.14701	0.15228	0.195236	0.19991
267.2	0.007296	0.005482	0.008827	0.034093	0.035621	0.094481	0.095007	0.147409	0.152322	0.195442	0.199931
267.4	0.007218	0.006405	0.008833	0.034066	0.035641	0.095088	0.095038	0.147987	0.152364	0.196485	0.199951
267.6	0.007248	0.00717	0.008839	0.034859	0.035661	0.09578	0.095069	0.148593	0.152406	0.197191	0.199972
267.8	0.006859	0.007425	0.008845	0.034916	0.03568	0.096048	0.095101	0.148955	0.152448	0.197321	0.199993
268	0.006782	0.006842	0.00885	0.034622	0.0357	0.096125	0.095132	0.148887	0.15249	0.197042	0.200014
268.2	0.006364	0.007022	0.008856	0.034921	0.035719	0.09676	0.095163	0.149388	0.152533	0.197284	0.200035
268.4	0.006209	0.006599	0.008862	0.035305	0.035739	0.096866	0.095194	0.149973	0.152575	0.197667	0.200056
268.6	0.006076	0.006159	0.008868	0.035391	0.035759	0.096792	0.095225	0.150483	0.152617	0.197775	0.200077
268.8	0.006381	0.006153	0.008873	0.035452	0.035778	0.096512	0.095256	0.150938	0.152659	0.197691	0.200097
269	0.006674	0.00629	0.008879	0.035328	0.035798	0.096037	0.095287	0.150811	0.1527	0.197576	0.200118
269.2	0.006677	0.005965	0.008885	0.035639	0.035817	0.096646	0.095318	0.151193	0.152742	0.197506	0.200139
269.4	0.006593	0.005217	0.008891	0.035323	0.035837	0.096267	0.095349	0.150927	0.152784	0.196664	0.200159
269.6	0.006444	0.005215	0.008896	0.034896	0.035856	0.096368	0.09538	0.15077	0.152826	0.196355	0.20018
269.8	0.006586	0.00546	0.008902	0.034257	0.035876	0.096302	0.095411	0.150835	0.152868	0.195677	0.2002
270	0.006186	0.005318	0.008908	0.033948	0.035895	0.096537	0.095442	0.15068	0.152909	0.194905	0.200221
270.2	0.006349	0.00537	0.008914	0.034098	0.035915	0.096646	0.095473	0.150545	0.152951	0.195144	0.200241
270.4	0.006537	0.005624	0.008919	0.034054	0.035934	0.097034	0.095504	0.150824	0.152993	0.194983	0.200262
270.6	0.006701	0.005151	0.008925	0.034373	0.035954	0.097171	0.095535	0.150219	0.153034	0.194845	0.200282
270.8	0.006804	0.004881	0.008931	0.033931	0.035973	0.096946	0.095566	0.150216	0.153076	0.194179	0.200302
271	0.007088	0.005476	0.008936	0.034268	0.035993	0.097217	0.095597	0.150282	0.153117	0.194879	0.200323
271.2	0.007057	0.006073	0.008942	0.034035	0.036012	0.097655	0.095628	0.150694	0.153159	0.195373	0.200343
271.4	0.007105	0.006888	0.008948	0.034211	0.036032	0.097795	0.095659	0.150962	0.1532	0.196172	0.200363
271.6	0.007249	0.00676	0.008954	0.034392	0.036051	0.09767	0.09569	0.151277	0.153242	0.19602	0.200384
271.8	0.006573	0.007043	0.008959	0.034207	0.036071	0.097647	0.095721	0.15121	0.153283	0.19641	0.200404
272	0.006541	0.007318	0.008965	0.034701	0.03609	0.097594	0.095752	0.151348	0.153324	0.197134	0.200424
272.2	0.006198	0.007962	0.008971	0.035111	0.036109	0.097414	0.095783	0.151662	0.153366	0.197631	0.200444
272.4	0.006072	0.007601	0.008977	0.034957	0.036129	0.096943	0.095813	0.151897	0.153407	0.197825	0.200464
272.6	0.00599	0.007864	0.008982	0.035013	0.036148	0.097005	0.095844	0.151864	0.153448	0.197945	0.200484
272.8	0.005614	0.00793	0.008988	0.034424	0.036168	0.096383	0.095875	0.151275	0.153489	0.197692	0.200504
273	0.005835	0.007688	0.008994	0.034741	0.036187	0.096486	0.095906	0.151094	0.15353	0.198134	0.200524
273.2	0.005561	0.007382	0.008999	0.034713	0.036206	0.096507	0.095937	0.150714	0.153571	0.198057	0.200544
273.4	0.005537	0.007003	0.009005	0.034232	0.036226	0.095996	0.095967	0.15016	0.153612	0.197576	0.200564
273.6	0.005885	0.007443	0.009011	0.034054	0.036245	0.096037	0.095998	0.150365	0.153653	0.197844	0.200584
273.8	0.006218	0.007229	0.009017	0.033825	0.036264	0.095527	0.096029	0.150443	0.153694	0.197224	0.200604
274	0.00638	0.006775	0.009022	0.033897	0.036284	0.095471	0.096059	0.150103	0.153735	0.197387	0.200624
274.2	0.006684	0.006152	0.009028	0.033665	0.036303	0.095405	0.09609	0.149976	0.153776	0.197667	0.200644
274.4	0.007295	0.006183	0.009034	0.034027	0.036322	0.095691	0.096121	0.150172	0.153817	0.197498	0.200663
274.6	0.008017	0.005115	0.00904	0.033911	0.036342	0.095714	0.096152	0.14936	0.153858	0.197242	0.200683
274.8	0.008392	0.005473	0.009045	0.034308	0.036361	0.095936	0.096182	0.149854	0.153899	0.19737	0.200703
275	0.0092	0.005568	0.009051	0.034781	0.03638	0.095961	0.096213	0.150375	0.153939	0.197707	0.200722
275.2	0.00939	0.005736	0.009057	0.035077	0.0364	0.096126	0.096243	0.150566	0.15398	0.197894	0.200742
275.4	0.009265	0.00626	0.009062	0.035758	0.036419	0.096154	0.096274	0.150893	0.154021	0.198108	0.200762
275.6	0.009496	0.00703	0.009068	0.036157	0.036438	0.096617	0.096305	0.151346	0.154061	0.199063	0.200781
275.8	0.009066	0.007951	0.009074	0.036632	0.036457	0.097187	0.096335	0.151503	0.154102	0.19996	0.200801
276	0.008931	0.008278	0.009079	0.036841	0.036477	0.097295	0.096366	0.152208	0.154143	0.199921	0.20082
276.2	0.008621	0.008656	0.009085	0.037083	0.036496	0.097567	0.096396	0.152425	0.154183	0.199332	0.20084
276.4	0.008411	0.008586	0.009091	0.037114	0.036515	0.097758	0.096427	0.152687	0.154223	0.199003	0.200859
276.6	0.008501	0.009104	0.009097	0.03686	0.036534	0.098205	0.096457	0.152745	0.154264	0.198661	0.200878
276.8	0.007701	0.008542	0.009102	0.036143	0.036554	0.097926	0.096488	0.152324	0.154304	0.198478	0.200898
277	0.007838	0.008675	0.009108	0.036495	0.036573	0.098671	0.096518	0.152721	0.154345	0.198694	0.200917
277.2	0.007467	0.008401	0.009114	0.035546	0.036592	0.097759	0.096549	0.152203	0.154385	0.197815	0.200936
277.4	0.007406	0.007882	0.009119	0.035476	0.036611	0.097774	0.096579	0.152289	0.154425	0.197505	0.200956
277.6	0.007226	0.007925	0.009125	0.035409	0.03663	0.097794	0.09661	0.152318	0.154465	0.197657	0.200975
277.8	0.006985	0.00717	0.009131	0.035151	0.03665	0.09757	0.09664	0.152071	0.154506	0.197258	0.200994
278	0.006729	0.006573	0.009136	0.034801	0.036669	0.097384	0.096671	0.151937	0.154546	0.197549	0.201013
278.2	0.006827	0.006173	0.009142	0.034382	0.036688	0.09761	0.096701	0.151875	0.154586	0.197212	0.201032
278.4	0.006735	0.006305	0.009148	0.034233	0.036707	0.097973	0.096731	0.151717	0.154626	0.197425	0.201051
278.6	0.006862	0.005358	0.009154	0.034145	0.036726	0.098115	0.096762	0.151588	0.154666	0.197303	0.20107
278.8	0.006453	0.005505	0.009159	0.034616	0.036745	0.09828	0.096792	0.152019	0.154706	0.197359	0.20109
279	0.006581	0.004857	0.009165	0.034342	0.036765	0.097964	0.096822	0.151581	0.154746	0.19723	0.201109
279.2	0.006115	0.005326	0.009171	0.033982	0.036784	0.098385	0.096853	0.151693	0.154786	0.197995	0.201127
279.4	0.006125	0.005842	0.009176	0.034039	0.036803	0.098164	0.096883	0.151868	0.154826	0.198629	0.201146
279.6	0.006291	0.005547	0.009182	0.034004	0.036822	0.09841	0.096913	0.151798	0.154866	0.199225	0.201165
279.8	0.006466	0.005469	0.009188	0.03437	0.036841	0.098462	0.096944	0.152167	0.154905	0.199003	0.201184
280	0.006584	0.005438	0.009193	0.034239	0.03686	0.098364	0.096974	0.152044	0.154945	0.198558	0.201203
280.2	0.00705	0.005515	0.009199	0.034536	0.036879	0.098174	0.097004	0.152017	0.154985	0.198484	0.201222
280.4	0.00737	0.005775	0.009205	0.034814	0.036898	0.098528	0.097034	0.15208	0.155025	0.198477	0.201241
280.6	0.007312	0.00624	0.00921	0.034342	0.036917	0.098693	0.097065	0.152095	0.155064	0.198265	0.201259
280.8	0.006688	0.005982	0.009216	0.034083	0.036936	0.098741	0.097095	0.152129	0.155104	0.198008	0.201278
281	0.00704	0.006574	0.009222	0.034934	0.036955	0.09887	0.097125	0.15253	0.155144	0.198166	0.201297
281.2	0.007026	0.005844	0.009227	0.034872	0.036974	0.098119	0.097155	0.152029	0.155183	0.198102	0.201315
281.4	0.007254	0.005587	0.009233	0.035052	0.036993	0.098751	0.097185	0.152133	0.155223	0.198128	0.201334
281.6	0.007378	0.006576	0.009239	0.03557	0.037012	0.099349	0.097216	0.152795	0.155262	0.198804	0.201353
281.8	0.007553	0.006157	0.009244	0.035352	0.037031	0.098819	0.097246	0.152697	0.155302	0.198303	0.201371
282	0.007595	0.00677	0.00925	0.035726	0.03705	0.099378	0.097276	0.153385	0.155341	0.198904	0.20139
282.2	0.007465	0.006711	0.009256	0.035572	0.037069	0.09962	0.097306	0.153416	0.15538	0.19851	0.201408
282.4	0.007264	0.00647	0.009261	0.035665	0.037088	0.099707	0.097336	0.153376	0.15542	0.198456	0.201427
282.6	0.007385	0.006111	0.009267	0.035848	0.037107	0.099536	0.097366	0.153498	0.155459	0.198024	0.201445
282.8	0.00735	0.005993	0.009273	0.035884	0.037126	0.099219	0.097396	0.153213	0.155498	0.198278	0.201463
283	0.007572	0.005577	0.009278	0.035499	0.037145	0.099127	0.097426	0.153156	0.155537	0.198032	0.201482
283.2	0.007472	0.005802	0.009284	0.035298	0.037164	0.098813	0.097456	0.153116	0.155577	0.19808	0.2015
283.4	0.008	0.005711	0.00929	0.035738	0.037183	0.098566	0.097486	0.153338	0.155616	0.197887	0.201518
283.6	0.008388	0.005394	0.009295	0.035613	0.037202	0.098519	0.097516	0.153044	0.155655	0.19766	0.201537
283.8	0.008306	0.005508	0.009301	0.036078	0.037221	0.098559	0.097546	0.153306	0.155694	0.198062	0.201555
284	0.008251	0.005497	0.009307	0.036121	0.03724	0.098395	0.097576	0.153177	0.155733	0.198104	0.201573
284.2	0.008252	0.005818	0.009312	0.036649	0.037259	0.098431	0.097606	0.153743	0.155772	0.199004	0.201591
284.4	0.007861	0.006285	0.009318	0.037483	0.037278	0.099431	0.097636	0.153846	0.155811	0.199273	0.201609
284.6	0.007672	0.006829	0.009324	0.037137	0.037297	0.098998	0.097666	0.153735	0.15585	0.199302	0.201628
284.8	0.007374	0.006706	0.009329	0.037071	0.037316	0.099006	0.097696	0.153624	0.155889	0.19907	0.201646
285	0.007347	0.006459	0.009335	0.03718	0.037334	0.099016	0.097726	0.153386	0.155927	0.199156	0.201664
285.2	0.007272	0.00631	0.009341	0.037015	0.037353	0.099424	0.097756	0.153414	0.155966	0.199486	0.201682
285.4	0.007483	0.006964	0.009346	0.036939	0.037372	0.100236	0.097786	0.154177	0.156005	0.19944	0.2017
285.6	0.007422	0.007884	0.009352	0.037623	0.037391	0.100945	0.097816	0.155163	0.156044	0.199942	0.201718
285.8	0.007416	0.007786	0.009358	0.037336	0.03741	0.101101	0.097845	0.155033	0.156082	0.199835	0.201736
286	0.006932	0.00843	0.009363	0.037443	0.037429	0.102046	0.097875	0.155355	0.156121	0.200311	0.201754
286.2	0.00712	0.007443	0.009369	0.036859	0.037448	0.101615	0.097905	0.155132	0.15616	0.199634	0.201771
286.4	0.007495	0.007411	0.009375	0.036549	0.037466	0.101696	0.097935	0.155525	0.156198	0.199322	0.201789
286.6	0.00731	0.006989	0.00938	0.03581	0.037485	0.101212	0.097965	0.155111	0.156237	0.198792	0.201807
286.8	0.00732	0.006833	0.009386	0.035685	0.037504	0.100734	0.097994	0.154875	0.156275	0.198784	0.201825
287	0.007368	0.00663	0.009392	0.035162	0.037523	0.100575	0.098024	0.154455	0.156314	0.198344	0.201843
287.2	0.007424	0.006258	0.009397	0.034651	0.037542	0.099815	0.098054	0.153988	0.156352	0.197675	0.20186
287.4	0.007669	0.006026	0.009403	0.034642	0.03756	0.099638	0.098084	0.15386	0.156391	0.197854	0.201878
287.6	0.007571	0.005506	0.009408	0.034123	0.037579	0.099193	0.098113	0.153375	0.156429	0.19798	0.201896
287.8	0.007377	0.005588	0.009414	0.034814	0.037598	0.099264	0.098143	0.15358	0.156467	0.19857	0.201913
288	0.007604	0.005805	0.00942	0.03546	0.037617	0.099384	0.098173	0.153994	0.156506	0.199155	0.201931
288.2	0.007388	0.005697	0.009425	0.035896	0.037635	0.099575	0.098203	0.153677	0.156544	0.199682	0.201949
288.4	0.007224	0.005623	0.009431	0.03643	0.037654	0.099751	0.098232	0.153329	0.156582	0.199589	0.201966
288.6	0.007034	0.005724	0.009437	0.036609	0.037673	0.099145	0.098262	0.153102	0.15662	0.198992	0.201984
288.8	0.006781	0.005279	0.009442	0.036681	0.037692	0.099088	0.098291	0.152768	0.156658	0.198834	0.202001
289	0.006755	0.005477	0.009448	0.037286	0.03771	0.099562	0.098321	0.153219	0.156697	0.199182	0.202018
289.2	0.006821	0.006276	0.009454	0.038074	0.037729	0.100599	0.098351	0.154001	0.156735	0.200004	0.202036
289.4	0.006653	0.006595	0.009459	0.038339	0.037748	0.101227	0.09838	0.154485	0.156773	0.200259	0.202053
289.6	0.006405	0.007073	0.009465	0.038473	0.037766	0.101437	0.09841	0.154867	0.156811	0.200627	0.202071
289.8	0.006265	0.007276	0.00947	0.038291	0.037785	0.101584	0.098439	0.155115	0.156849	0.200661	0.202088
290	0.006144	0.007568	0.009476	0.038352	0.037804	0.10153	0.098469	0.155438	0.156887	0.20061	0.202105
290.2	0.006487	0.007579	0.009482	0.03853	0.037822	0.101521	0.098499	0.156107	0.156924	0.200549	0.202123
290.4	0.006305	0.008014	0.009487	0.038268	0.037841	0.101651	0.098528	0.156424	0.156962	0.200518	0.20214
290.6	0.006221	0.008073	0.009493	0.038008	0.03786	0.101524	0.098558	0.155964	0.157	0.200459	0.202157
290.8	0.006278	0.007937	0.009499	0.03707	0.037878	0.101444	0.098587	0.155414	0.157038	0.199866	0.202174
291	0.006386	0.007559	0.009504	0.036315	0.037897	0.100861	0.098617	0.15473	0.157076	0.199163	0.202191
291.2	0.006359	0.006817	0.00951	0.035834	0.037916	0.099946	0.098646	0.154327	0.157113	0.198361	0.202209
291.4	0.006372	0.006576	0.009515	0.035236	0.037934	0.099578	0.098676	0.153735	0.157151	0.198271	0.202226
291.6	0.006238	0.006814	0.009521	0.034746	0.037953	0.09957	0.098705	0.153433	0.157189	0.197654	0.202243
291.8	0.00607	0.00696	0.009527	0.035304	0.037972	0.099478	0.098734	0.153557	0.157226	0.197651	0.20226
292	0.005542	0.006716	0.009532	0.035283	0.03799	0.099233	0.098764	0.153474	0.157264	0.197059	0.202277
292.2	0.005503	0.006396	0.009538	0.035169	0.038009	0.099116	0.098793	0.152997	0.157301	0.196923	0.202294
292.4	0.00546	0.006453	0.009543	0.035195	0.038027	0.098939	0.098823	0.153025	0.157339	0.196491	0.202311
292.6	0.005765	0.006346	0.009549	0.035237	0.038046	0.099015	0.098852	0.152932	0.157376	0.196024	0.202328
292.8	0.006045	0.006194	0.009555	0.035374	0.038064	0.099123	0.098881	0.152846	0.157414	0.196857	0.202345
293	0.006739	0.006184	0.00956	0.03502	0.038083	0.09914	0.098911	0.153367	0.157451	0.197205	0.202361
293.2	0.007091	0.006602	0.009566	0.035402	0.038101	0.099631	0.09894	0.153598	0.157489	0.197707	0.202378
293.4	0.00743	0.007232	0.009572	0.035616	0.03812	0.099911	0.098969	0.154551	0.157526	0.198239	0.202395
293.6	0.008137	0.00824	0.009577	0.036168	0.038139	0.100131	0.098999	0.155172	0.157563	0.198663	0.202412
293.8	0.008469	0.008529	0.009583	0.036469	0.038157	0.100397	0.099028	0.155823	0.1576	0.19923	0.202429
294	0.008916	0.008643	0.009588	0.03674	0.038176	0.100378	0.099057	0.156027	0.157638	0.199821	0.202445
294.2	0.009076	0.008925	0.009594	0.036948	0.038194	0.100396	0.099087	0.156119	0.157675	0.200364	0.202462
294.4	0.00913	0.00909	0.0096	0.036674	0.038213	0.100662	0.099116	0.15599	0.157712	0.200724	0.202479
294.6	0.009045	0.009004	0.009605	0.036234	0.038231	0.100501	0.099145	0.15584	0.157749	0.200757	0.202495
294.8	0.008789	0.008407	0.009611	0.03519	0.03825	0.100007	0.099174	0.15531	0.157786	0.200006	0.202512
295	0.008591	0.007879	0.009616	0.035333	0.038268	0.099294	0.099204	0.155019	0.157823	0.200479	0.202529
295.2	0.008259	0.007944	0.009622	0.035208	0.038286	0.099059	0.099233	0.155155	0.15786	0.20077	0.202545
295.4	0.008126	0.0079	0.009628	0.034763	0.038305	0.099212	0.099262	0.154847	0.157897	0.200324	0.202562
295.6	0.007568	0.007828	0.009633	0.034828	0.038323	0.099262	0.099291	0.154595	0.157934	0.200028	0.202578
295.8	0.007232	0.007522	0.009639	0.034578	0.038342	0.099244	0.09932	0.154873	0.157971	0.200055	0.202595
296	0.007051	0.007614	0.009644	0.034168	0.03836	0.099437	0.099349	0.15435	0.158008	0.199784	0.202611
296.2	0.007442	0.007767	0.00965	0.034288	0.038379	0.099725	0.099379	0.154647	0.158045	0.200088	0.202627
296.4	0.00697	0.008134	0.009655	0.034622	0.038397	0.100011	0.099408	0.154908	0.158081	0.200016	0.202644
296.6	0.007586	0.008309	0.009661	0.03455	0.038415	0.100478	0.099437	0.154834	0.158118	0.199999	0.20266
296.8	0.007778	0.008206	0.009667	0.035364	0.038434	0.10118	0.099466	0.155677	0.158155	0.200448	0.202677
297	0.008279	0.007952	0.009672	0.035301	0.038452	0.101357	0.099495	0.155731	0.158192	0.200147	0.202693
297.2	0.008342	0.008039	0.009678	0.036175	0.038471	0.102225	0.099524	0.155754	0.158228	0.200077	0.202709
297.4	0.008585	0.008362	0.009683	0.036885	0.038489	0.102728	0.099553	0.156464	0.158265	0.200395	0.202725
297.6	0.008539	0.008311	0.009689	0.037597	0.038507	0.102696	0.099582	0.156392	0.158301	0.200408	0.202742
297.8	0.008177	0.008115	0.009695	0.037591	0.038526	0.102554	0.099611	0.156585	0.158338	0.20056	0.202758
298	0.007782	0.008325	0.0097	0.038381	0.038544	0.102525	0.09964	0.156846	0.158374	0.200479	0.202774
298.2	0.007401	0.008879	0.009706	0.038566	0.038562	0.10263	0.099669	0.156964	0.158411	0.200913	0.20279
298.4	0.007385	0.008984	0.009711	0.038687	0.038581	0.102901	0.099698	0.156994	0.158447	0.201463	0.202806
298.6	0.007423	0.008928	0.009717	0.038703	0.038599	0.102596	0.099727	0.157391	0.158484	0.201558	0.202822
298.8	0.007201	0.008816	0.009722	0.038418	0.038617	0.102568	0.099756	0.157412	0.15852	0.201413	0.202838
299	0.007038	0.00867	0.009728	0.038367	0.038636	0.102264	0.099785	0.157942	0.158557	0.202084	0.202854
299.2	0.006896	0.008983	0.009734	0.03824	0.038654	0.10249	0.099814	0.158004	0.158593	0.202027	0.20287
299.4	0.006933	0.008772	0.009739	0.037768	0.038672	0.102928	0.099843	0.157579	0.158629	0.202043	0.202886
299.6	0.006864	0.00857	0.009745	0.037783	0.038691	0.102725	0.099872	0.157244	0.158665	0.201977	0.202902
299.8	0.006882	0.008496	0.00975	0.037296	0.038709	0.102868	0.099901	0.157145	0.158702	0.202148	0.202918
300	0.006977	0.008321	0.009756	0.037306	0.038727	0.102455	0.099929	0.156589	0.158738	0.201632	0.202934
300.2	0.006628	0.008849	0.009761	0.037657	0.038745	0.102996	0.099958	0.157189	0.158774	0.202129	0.20295
300.4	0.006403	0.00881	0.009767	0.037743	0.038764	0.103531	0.099987	0.156842	0.15881	0.202696	0.202966
300.6	0.006807	0.008117	0.009773	0.037262	0.038782	0.103575	0.100016	0.156476	0.158846	0.202361	0.202982
300.8	0.006809	0.007048	0.009778	0.037116	0.0388	0.10347	0.100045	0.156464	0.158882	0.202146	0.202998
301	0.006626	0.006222	0.009784	0.036751	0.038818	0.102709	0.100074	0.155402	0.158918	0.201812	0.203013
301.2	0.006393	0.005724	0.009789	0.036716	0.038837	0.102754	0.100102	0.155198	0.158954	0.201603	0.203029
301.4	0.006213	0.006041	0.009795	0.037078	0.038855	0.102794	0.100131	0.155589	0.15899	0.201954	0.203045
301.6	0.006013	0.005715	0.0098	0.036758	0.038873	0.102379	0.10016	0.155837	0.159026	0.201821	0.20306
301.8	0.005938	0.005994	0.009806	0.036713	0.038891	0.10213	0.100189	0.156229	0.159062	0.20162	0.203076
302	0.005888	0.005969	0.009812	0.037218	0.038909	0.102354	0.100217	0.156384	0.159097	0.201625	0.203092
302.2	0.006384	0.00631	0.009817	0.037337	0.038928	0.1027	0.100246	0.156818	0.159133	0.201925	0.203107
302.4	0.006785	0.007506	0.009823	0.038082	0.038946	0.10323	0.100275	0.157536	0.159169	0.202781	0.203123
302.6	0.006975	0.008105	0.009828	0.038252	0.038964	0.103171	0.100304	0.158406	0.159205	0.202745	0.203138
302.8	0.007463	0.008308	0.009834	0.037857	0.038982	0.103129	0.100332	0.158389	0.15924	0.202755	0.203154
303	0.007615	0.008652	0.009839	0.038023	0.039	0.10283	0.100361	0.158529	0.159276	0.202517	0.203169
303.2	0.007909	0.008566	0.009845	0.037711	0.039018	0.102501	0.10039	0.158313	0.159312	0.202072	0.203185
303.4	0.007904	0.009067	0.00985	0.037743	0.039037	0.102625	0.100418	0.158664	0.159347	0.202141	0.2032
303.6	0.007817	0.008697	0.009856	0.037368	0.039055	0.102274	0.100447	0.158486	0.159383	0.201691	0.203216
303.8	0.007671	0.008336	0.009861	0.036828	0.039073	0.102481	0.100476	0.158421	0.159418	0.201572	0.203231
304	0.007711	0.008321	0.009867	0.036797	0.039091	0.102278	0.100504	0.158428	0.159454	0.201215	0.203247
304.2	0.007273	0.008655	0.009873	0.036829	0.039109	0.10305	0.100533	0.158728	0.159489	0.202079	0.203262
304.4	0.00742	0.00858	0.009878	0.03615	0.039127	0.103144	0.100561	0.158385	0.159525	0.201845	0.203277
304.6	0.007407	0.007918	0.009884	0.035206	0.039145	0.102655	0.10059	0.158275	0.15956	0.201424	0.203292
304.8	0.00721	0.007176	0.009889	0.034361	0.039163	0.102332	0.100618	0.15794	0.159595	0.201285	0.203308
305	0.007111	0.006705	0.009895	0.034091	0.039181	0.102205	0.100647	0.157594	0.159631	0.2013	0.203323
305.2	0.007259	0.006479	0.0099	0.033722	0.039199	0.102156	0.100676	0.157863	0.159666	0.201567	0.203338
305.4	0.007404	0.006593	0.009906	0.034035	0.039217	0.102213	0.100704	0.158154	0.159701	0.201871	0.203353
305.6	0.007288	0.00566	0.009911	0.03399	0.039235	0.10192	0.100733	0.158246	0.159736	0.201616	0.203369
305.8	0.007189	0.006142	0.009917	0.034863	0.039254	0.10277	0.100761	0.158654	0.159772	0.201698	0.203384
306	0.007466	0.006458	0.009922	0.035822	0.039272	0.103881	0.10079	0.15878	0.159807	0.202216	0.203399
306.2	0.007698	0.007206	0.009928	0.036878	0.03929	0.104893	0.100818	0.159087	0.159842	0.202827	0.203414
306.4	0.007837	0.007845	0.009934	0.037629	0.039308	0.105074	0.100846	0.159295	0.159877	0.203798	0.203429
306.6	0.008029	0.007919	0.009939	0.037678	0.039326	0.104756	0.100875	0.159104	0.159912	0.203944	0.203444
306.8	0.008586	0.008106	0.009945	0.03809	0.039344	0.104818	0.100903	0.158719	0.159947	0.203714	0.203459
307	0.008526	0.008617	0.00995	0.038419	0.039362	0.104753	0.100932	0.158812	0.159982	0.203414	0.203474
307.2	0.008505	0.008882	0.009956	0.038688	0.03938	0.104859	0.10096	0.159376	0.160017	0.203817	0.203489
307.4	0.00793	0.00939	0.009961	0.03928	0.039398	0.105184	0.100989	0.159828	0.160052	0.204422	0.203504
307.6	0.007486	0.009249	0.009967	0.038847	0.039416	0.105347	0.101017	0.159436	0.160087	0.204252	0.203519
307.8	0.007478	0.009224	0.009972	0.03882	0.039433	0.104949	0.101045	0.15946	0.160122	0.204002	0.203534
308	0.007092	0.009651	0.009978	0.038807	0.039451	0.105058	0.101074	0.159298	0.160156	0.203744	0.203548
308.2	0.006906	0.010422	0.009983	0.038794	0.039469	0.105928	0.101102	0.159618	0.160191	0.203954	0.203563
308.4	0.006579	0.010963	0.009989	0.038063	0.039487	0.106026	0.10113	0.159528	0.160226	0.203904	0.203578
308.6	0.006487	0.010588	0.009994	0.037561	0.039505	0.105916	0.101159	0.159669	0.160261	0.204161	0.203593
308.8	0.006523	0.01053	0.01	0.037344	0.039523	0.106056	0.101187	0.159876	0.160295	0.204206	0.203608
309	0.006775	0.010193	0.010005	0.036884	0.039541	0.105522	0.101215	0.160027	0.16033	0.203692	0.203622
309.2	0.007022	0.010345	0.010011	0.037301	0.039559	0.105765	0.101243	0.1605	0.160365	0.203951	0.203637
309.4	0.006896	0.0101	0.010016	0.037773	0.039577	0.105625	0.101272	0.160427	0.160399	0.203587	0.203652
309.6	0.00658	0.010057	0.010022	0.037837	0.039595	0.105886	0.1013	0.160273	0.160434	0.203466	0.203666
309.8	0.006436	0.01053	0.010027	0.03847	0.039613	0.106995	0.101328	0.160654	0.160468	0.204059	0.203681
310	0.006763	0.01028	0.010033	0.038445	0.039631	0.107269	0.101356	0.16018	0.160503	0.204625	0.203696
310.2	0.006749	0.010084	0.010038	0.03862	0.039648	0.107352	0.101385	0.159886	0.160537	0.204744	0.20371
310.4	0.006935	0.009846	0.010044	0.03845	0.039666	0.107184	0.101413	0.159805	0.160572	0.204929	0.203725
310.6	0.007228	0.009769	0.010049	0.038582	0.039684	0.107096	0.101441	0.159603	0.160606	0.205055	0.203739
310.8	0.007765	0.009467	0.010055	0.038964	0.039702	0.106811	0.101469	0.159672	0.16064	0.204611	0.203754
311	0.007777	0.008929	0.01006	0.038453	0.03972	0.106237	0.101497	0.159454	0.160675	0.204271	0.203768
311.2	0.007919	0.008945	0.010066	0.038811	0.039738	0.105889	0.101525	0.159698	0.160709	0.204328	0.203783
311.4	0.007904	0.008223	0.010071	0.038511	0.039755	0.104798	0.101554	0.159366	0.160743	0.204062	0.203797
311.6	0.008105	0.008339	0.010077	0.037933	0.039773	0.104622	0.101582	0.159415	0.160778	0.203188	0.203812
311.8	0.008354	0.008253	0.010082	0.037559	0.039791	0.103937	0.10161	0.15877	0.160812	0.202384	0.203826
312	0.00825	0.00881	0.010088	0.037712	0.039809	0.10498	0.101638	0.159386	0.160846	0.202479	0.20384
312.2	0.008515	0.009001	0.010093	0.037253	0.039827	0.104966	0.101666	0.159404	0.16088	0.202672	0.203855
312.4	0.008568	0.008831	0.010099	0.036648	0.039844	0.104649	0.101694	0.15966	0.160914	0.202449	0.203869
312.6	0.008903	0.008279	0.010104	0.036548	0.039862	0.104759	0.101722	0.160359	0.160948	0.202345	0.203883
312.8	0.009352	0.007851	0.01011	0.03675	0.03988	0.10468	0.10175	0.160542	0.160982	0.202015	0.203897
313	0.009007	0.008497	0.010115	0.037087	0.039898	0.104794	0.101778	0.160867	0.161016	0.202368	0.203912
313.2	0.009032	0.008646	0.010121	0.037729	0.039915	0.105124	0.101806	0.161127	0.16105	0.203105	0.203926
313.4	0.008816	0.008469	0.010126	0.037747	0.039933	0.10507	0.101834	0.161543	0.161084	0.203712	0.20394
313.6	0.008346	0.008651	0.010132	0.038066	0.039951	0.105451	0.101862	0.161753	0.161118	0.20403	0.203954
313.8	0.008298	0.008933	0.010137	0.038878	0.039969	0.106274	0.10189	0.162551	0.161152	0.205091	0.203968
314	0.008418	0.009164	0.010143	0.039	0.039986	0.106614	0.101918	0.162976	0.161186	0.205631	0.203983
314.2	0.008162	0.008965	0.010148	0.038882	0.040004	0.106628	0.101946	0.162887	0.161219	0.205245	0.203997
314.4	0.00805	0.008606	0.010154	0.038898	0.040022	0.106929	0.101974	0.16298	0.161253	0.205334	0.204011
314.6	0.008015	0.008534	0.010159	0.039124	0.04004	0.106803	0.102002	0.162926	0.161287	0.205394	0.204025
314.8	0.007917	0.0082	0.010165	0.03882	0.040057	0.106509	0.10203	0.162586	0.161321	0.205086	0.204039
315	0.007947	0.008188	0.01017	0.038666	0.040075	0.106494	0.102058	0.161979	0.161354	0.204754	0.204053
315.2	0.008447	0.008632	0.010176	0.038757	0.040093	0.106666	0.102086	0.162355	0.161388	0.20506	0.204067
315.4	0.008598	0.008199	0.010181	0.038702	0.04011	0.106405	0.102113	0.161882	0.161422	0.204623	0.204081
315.6	0.008885	0.008693	0.010187	0.038634	0.040128	0.106672	0.102141	0.161952	0.161455	0.203937	0.204095
315.8	0.008791	0.008416	0.010192	0.038652	0.040146	0.106513	0.102169	0.161066	0.161489	0.203922	0.204109
316	0.008702	0.008637	0.010198	0.038726	0.040163	0.106833	0.102197	0.161548	0.161522	0.204005	0.204122
316.2	0.008798	0.008347	0.010203	0.038468	0.040181	0.105956	0.102225	0.16086	0.161556	0.203947	0.204136
316.4	0.008659	0.008122	0.010209	0.038435	0.040198	0.105796	0.102253	0.160791	0.161589	0.203516	0.20415
316.6	0.008366	0.008023	0.010214	0.038712	0.040216	0.105882	0.10228	0.160935	0.161623	0.203826	0.204164
316.8	0.008467	0.008352	0.01022	0.038873	0.040234	0.105702	0.102308	0.160992	0.161656	0.203934	0.204178
317	0.008408	0.008899	0.010225	0.038998	0.040251	0.106134	0.102336	0.161417	0.161689	0.2047	0.204191
317.2	0.008847	0.008071	0.010231	0.038426	0.040269	0.105346	0.102364	0.161384	0.161723	0.204174	0.204205
317.4	0.009143	0.008118	0.010236	0.038347	0.040286	0.104698	0.102391	0.162111	0.161756	0.204557	0.204219
317.6	0.009	0.007856	0.010242	0.038277	0.040304	0.104504	0.102419	0.162367	0.161789	0.204156	0.204233
317.8	0.009187	0.008087	0.010247	0.03843	0.040322	0.104768	0.102447	0.163571	0.161822	0.204627	0.204246
318	0.008864	0.007872	0.010253	0.038082	0.040339	0.104805	0.102475	0.164196	0.161856	0.204579	0.20426
318.2	0.008813	0.006925	0.010258	0.037072	0.040357	0.103967	0.102502	0.163581	0.161889	0.20336	0.204274
318.4	0.008768	0.006945	0.010263	0.037213	0.040374	0.104511	0.10253	0.163824	0.161922	0.20346	0.204287
318.6	0.008726	0.006998	0.010269	0.037308	0.040392	0.104599	0.102558	0.163834	0.161955	0.203878	0.204301
318.8	0.008695	0.006881	0.010274	0.037476	0.040409	0.104814	0.102585	0.163927	0.161988	0.204309	0.204314
319	0.009035	0.007017	0.01028	0.037779	0.040427	0.104877	0.102613	0.164032	0.162021	0.204238	0.204328
319.2	0.009107	0.006614	0.010285	0.037279	0.040444	0.105044	0.102641	0.163667	0.162054	0.204225	0.204341
319.4	0.008914	0.005958	0.010291	0.037583	0.040462	0.104834	0.102668	0.163124	0.162087	0.203543	0.204355
319.6	0.008585	0.006157	0.010296	0.037856	0.040479	0.105234	0.102696	0.163394	0.16212	0.203536	0.204368
319.8	0.008227	0.006188	0.010302	0.038376	0.040497	0.105539	0.102723	0.162926	0.162153	0.203812	0.204382
320	0.007685	0.00649	0.010307	0.038559	0.040514	0.106103	0.102751	0.162947	0.162186	0.203714	0.204395
320.2	0.007673	0.006532	0.010313	0.038983	0.040532	0.106335	0.102779	0.163206	0.162219	0.204035	0.204408
320.4	0.007304	0.006893	0.010318	0.039084	0.040549	0.106783	0.102806	0.163306	0.162252	0.204295	0.204422
320.6	0.007299	0.007509	0.010324	0.039063	0.040567	0.10719	0.102834	0.163633	0.162284	0.204664	0.204435
320.8	0.007662	0.007872	0.010329	0.03904	0.040584	0.107233	0.102861	0.163629	0.162317	0.204861	0.204449
321	0.007881	0.007913	0.010334	0.038838	0.040602	0.107435	0.102889	0.163222	0.16235	0.20508	0.204462
321.2	0.007934	0.008445	0.01034	0.038833	0.040619	0.106844	0.102916	0.163193	0.162383	0.205044	0.204475
321.4	0.00783	0.008431	0.010345	0.03873	0.040637	0.106616	0.102944	0.163666	0.162415	0.205512	0.204488
321.6	0.007862	0.007957	0.010351	0.038294	0.040654	0.106864	0.102971	0.163788	0.162448	0.205151	0.204502
321.8	0.007844	0.008194	0.010356	0.038466	0.040671	0.106735	0.102999	0.164266	0.162481	0.204903	0.204515
322	0.007917	0.008159	0.010362	0.038625	0.040689	0.106577	0.103026	0.163809	0.162513	0.204471	0.204528
322.2	0.008219	0.007673	0.010367	0.038114	0.040706	0.106016	0.103054	0.163313	0.162546	0.203993	0.204541
322.4	0.008366	0.008146	0.010373	0.0382	0.040724	0.106647	0.103081	0.16361	0.162578	0.204665	0.204554
322.6	0.008236	0.008301	0.010378	0.038238	0.040741	0.10653	0.103108	0.1642	0.162611	0.20529	0.204567
322.8	0.008547	0.008446	0.010383	0.038325	0.040758	0.106448	0.103136	0.164677	0.162643	0.20513	0.204581
323	0.008612	0.007886	0.010389	0.037661	0.040776	0.106108	0.103163	0.164456	0.162675	0.204277	0.204594
323.2	0.008073	0.007685	0.010394	0.037687	0.040793	0.106287	0.103191	0.164217	0.162708	0.204025	0.204607
323.4	0.008026	0.007534	0.0104	0.038167	0.04081	0.106431	0.103218	0.16467	0.16274	0.204107	0.20462
323.6	0.007894	0.007814	0.010405	0.038202	0.040828	0.107023	0.103245	0.165188	0.162773	0.204397	0.204633
323.8	0.008026	0.00793	0.010411	0.038279	0.040845	0.107011	0.103273	0.165239	0.162805	0.204873	0.204646
324	0.007549	0.00816	0.010416	0.038381	0.040863	0.107253	0.1033	0.165736	0.162837	0.205074	0.204659
324.2	0.007517	0.008872	0.010422	0.038947	0.04088	0.107069	0.103327	0.166403	0.162869	0.205826	0.204672
324.4	0.007392	0.009336	0.010427	0.03902	0.040897	0.107156	0.103355	0.166368	0.162902	0.206279	0.204685
324.6	0.007284	0.00944	0.010432	0.039145	0.040914	0.106941	0.103382	0.166053	0.162934	0.206376	0.204697
324.8	0.007493	0.009056	0.010438	0.039231	0.040932	0.106692	0.103409	0.165959	0.162966	0.206737	0.20471
325	0.007442	0.008833	0.010443	0.039166	0.040949	0.106304	0.103436	0.165418	0.162998	0.206369	0.204723
325.2	0.007493	0.008187	0.010449	0.0391	0.040966	0.106277	0.103464	0.164736	0.16303	0.206026	0.204736
325.4	0.007688	0.007745	0.010454	0.038762	0.040984	0.106224	0.103491	0.164624	0.163062	0.206205	0.204749
325.6	0.008076	0.007546	0.01046	0.038725	0.041001	0.10595	0.103518	0.16422	0.163094	0.205744	0.204762
325.8	0.007847	0.007526	0.010465	0.038818	0.041018	0.106069	0.103545	0.164297	0.163126	0.205326	0.204774
326	0.008299	0.007568	0.01047	0.038889	0.041035	0.106391	0.103573	0.164011	0.163158	0.205248	0.204787
326.2	0.008408	0.007191	0.010476	0.038217	0.041053	0.106468	0.1036	0.16433	0.16319	0.205336	0.2048
326.4	0.008706	0.007352	0.010481	0.038255	0.04107	0.106922	0.103627	0.164915	0.163222	0.205167	0.204813
326.6	0.009065	0.007784	0.010487	0.038469	0.041087	0.107112	0.103654	0.165155	0.163254	0.20465	0.204825
326.8	0.009191	0.007326	0.010492	0.03843	0.041104	0.10707	0.103681	0.165162	0.163286	0.204043	0.204838
327	0.009385	0.007382	0.010498	0.038656	0.041122	0.10733	0.103709	0.16525	0.163317	0.204054	0.204851
327.2	0.008911	0.007424	0.010503	0.038655	0.041139	0.107078	0.103736	0.165061	0.163349	0.203808	0.204863
327.4	0.00903	0.007941	0.010508	0.038657	0.041156	0.107218	0.103763	0.165223	0.163381	0.204363	0.204876
327.6	0.008937	0.008382	0.010514	0.039033	0.041173	0.107504	0.10379	0.165534	0.163413	0.204631	0.204888
327.8	0.008807	0.008789	0.010519	0.039092	0.04119	0.107539	0.103817	0.165526	0.163444	0.205025	0.204901
328	0.008419	0.009027	0.010525	0.039568	0.041208	0.107731	0.103844	0.165777	0.163476	0.205782	0.204913
328.2	0.008296	0.008976	0.01053	0.039255	0.041225	0.107515	0.103871	0.16568	0.163508	0.20614	0.204926
328.4	0.008233	0.009397	0.010535	0.03956	0.041242	0.108014	0.103898	0.165626	0.163539	0.206354	0.204938
328.6	0.008056	0.009374	0.010541	0.039914	0.041259	0.107963	0.103925	0.16563	0.163571	0.206752	0.204951
328.8	0.008259	0.00881	0.010546	0.039762	0.041276	0.10779	0.103952	0.165046	0.163602	0.20645	0.204963
329	0.008137	0.008571	0.010552	0.039636	0.041293	0.107878	0.103979	0.164244	0.163634	0.206507	0.204976
329.2	0.008105	0.008196	0.010557	0.039372	0.041311	0.10837	0.104006	0.163981	0.163665	0.206926	0.204988
329.4	0.007966	0.009082	0.010562	0.039818	0.041328	0.108639	0.104033	0.164697	0.163697	0.207605	0.205001
329.6	0.007836	0.009192	0.010568	0.040226	0.041345	0.108994	0.10406	0.165026	0.163728	0.207647	0.205013
329.8	0.007662	0.009584	0.010573	0.040366	0.041362	0.109486	0.104087	0.165956	0.16376	0.208167	0.205025
330	0.00788	0.009552	0.010579	0.040478	0.041379	0.109955	0.104114	0.166285	0.163791	0.208365	0.205038
330.2	0.007855	0.009022	0.010584	0.04029	0.041396	0.109592	0.104141	0.166501	0.163822	0.208206	0.20505
330.4	0.0081	0.009138	0.010589	0.040208	0.041413	0.109481	0.104168	0.1666	0.163854	0.20791	0.205062
330.6	0.008117	0.008874	0.010595	0.039689	0.04143	0.109347	0.104195	0.166042	0.163885	0.207145	0.205074
330.8	0.008184	0.008349	0.0106	0.039073	0.041447	0.108675	0.104222	0.165986	0.163916	0.20702	0.205087
331	0.008314	0.009059	0.010606	0.038968	0.041465	0.108522	0.104249	0.166247	0.163947	0.206897	0.205099
331.2	0.008178	0.009321	0.010611	0.038924	0.041482	0.108468	0.104276	0.166439	0.163978	0.206989	0.205111
331.4	0.008221	0.010129	0.010616	0.039094	0.041499	0.108746	0.104303	0.167034	0.16401	0.207404	0.205123
331.6	0.00784	0.009846	0.010622	0.038964	0.041516	0.108479	0.10433	0.167154	0.164041	0.207469	0.205135
331.8	0.007815	0.009157	0.010627	0.038003	0.041533	0.107787	0.104356	0.166469	0.164072	0.206835	0.205148
332	0.007555	0.008944	0.010633	0.038257	0.04155	0.107582	0.104383	0.166462	0.164103	0.206938	0.20516
332.2	0.00739	0.009405	0.010638	0.037993	0.041567	0.107852	0.10441	0.166233	0.164134	0.206622	0.205172
332.4	0.007281	0.009327	0.010643	0.038803	0.041584	0.108227	0.104437	0.16622	0.164165	0.206271	0.205184
332.6	0.007472	0.008611	0.010649	0.038849	0.041601	0.108097	0.104464	0.166175	0.164196	0.206305	0.205196
332.8	0.007625	0.008079	0.010654	0.038707	0.041618	0.108102	0.104491	0.165625	0.164227	0.205632	0.205208
333	0.007332	0.007756	0.01066	0.039028	0.041635	0.108473	0.104517	0.165985	0.164258	0.205988	0.20522
333.2	0.007525	0.007574	0.010665	0.038883	0.041652	0.108655	0.104544	0.165931	0.164289	0.205709	0.205232
333.4	0.007698	0.007759	0.01067	0.039204	0.041669	0.108514	0.104571	0.166421	0.164319	0.205855	0.205244
333.6	0.007956	0.007093	0.010676	0.039464	0.041686	0.108542	0.104598	0.166427	0.16435	0.205994	0.205256
333.8	0.007892	0.006717	0.010681	0.039376	0.041703	0.108109	0.104624	0.166598	0.164381	0.20622	0.205268
334	0.008057	0.006463	0.010687	0.039274	0.04172	0.108017	0.104651	0.166366	0.164412	0.206259	0.20528
334.2	0.008213	0.00647	0.010692	0.039162	0.041737	0.107544	0.104678	0.165862	0.164443	0.205705	0.205292
334.4	0.008568	0.0067	0.010697	0.038776	0.041754	0.108023	0.104705	0.166034	0.164473	0.20573	0.205304
334.6	0.008635	0.006938	0.010703	0.038709	0.041771	0.108376	0.104731	0.166237	0.164504	0.205626	0.205315
334.8	0.008769	0.007107	0.010708	0.038652	0.041787	0.108446	0.104758	0.166464	0.164535	0.205744	0.205327
335	0.008613	0.007852	0.010713	0.039203	0.041804	0.108769	0.104785	0.166699	0.164565	0.206222	0.205339
335.2	0.008633	0.008201	0.010719	0.039704	0.041821	0.109309	0.104811	0.167401	0.164596	0.207161	0.205351
335.4	0.008123	0.008217	0.010724	0.038773	0.041838	0.108821	0.104838	0.167223	0.164626	0.206972	0.205363
335.6	0.007932	0.00821	0.01073	0.038959	0.041855	0.108683	0.104865	0.166969	0.164657	0.207453	0.205374
335.8	0.007703	0.00826	0.010735	0.039204	0.041872	0.108841	0.104891	0.166774	0.164687	0.207208	0.205386
336	0.007534	0.008652	0.01074	0.039552	0.041889	0.109116	0.104918	0.166758	0.164718	0.207044	0.205398
336.2	0.007937	0.009245	0.010746	0.039607	0.041906	0.11001	0.104944	0.167191	0.164748	0.207607	0.205409
336.4	0.008045	0.008889	0.010751	0.039785	0.041923	0.11026	0.104971	0.16716	0.164779	0.207104	0.205421
336.6	0.008316	0.008858	0.010756	0.040055	0.04194	0.110631	0.104998	0.167827	0.164809	0.207506	0.205433
336.8	0.008612	0.008373	0.010762	0.039588	0.041956	0.110889	0.105024	0.167389	0.164839	0.206961	0.205444
337	0.008854	0.007487	0.010767	0.039164	0.041973	0.110918	0.105051	0.167308	0.16487	0.207021	0.205456
337.2	0.009322	0.007669	0.010772	0.038816	0.04199	0.110842	0.105077	0.166919	0.1649	0.207129	0.205468
337.4	0.009421	0.007398	0.010778	0.038724	0.042007	0.110694	0.105104	0.166996	0.16493	0.207392	0.205479
337.6	0.0094	0.00689	0.010783	0.038931	0.042024	0.110403	0.10513	0.166999	0.164961	0.206851	0.205491
337.8	0.009027	0.007089	0.010789	0.038577	0.042041	0.110089	0.105157	0.16705	0.164991	0.206951	0.205502
338	0.009088	0.007137	0.010794	0.038606	0.042057	0.11006	0.105183	0.16725	0.165021	0.206966	0.205514
338.2	0.008711	0.006672	0.010799	0.038777	0.042074	0.110079	0.10521	0.167005	0.165051	0.206438	0.205525
338.4	0.008529	0.007013	0.010805	0.038937	0.042091	0.110347	0.105236	0.167385	0.165081	0.206885	0.205537
338.6	0.008001	0.006875	0.01081	0.039381	0.042108	0.110555	0.105263	0.167699	0.165111	0.206982	0.205548
338.8	0.007247	0.006029	0.010815	0.039318	0.042125	0.110274	0.105289	0.167603	0.165141	0.206787	0.20556
339	0.006898	0.006013	0.010821	0.039429	0.042141	0.1101	0.105315	0.1678	0.165172	0.20724	0.205571
339.2	0.006388	0.005792	0.010826	0.039361	0.042158	0.110441	0.105342	0.168336	0.165202	0.207701	0.205582
339.4	0.00611	0.006061	0.010831	0.039229	0.042175	0.110299	0.105368	0.168518	0.165232	0.207774	0.205594
339.6	0.00604	0.006229	0.010837	0.03967	0.042192	0.110606	0.105395	0.168587	0.165261	0.207934	0.205605
339.8	0.005845	0.006194	0.010842	0.039492	0.042208	0.110786	0.105421	0.169023	0.165291	0.207577	0.205617
340	0.006395	0.006108	0.010847	0.039053	0.042225	0.11083	0.105447	0.168967	0.165321	0.207331	0.205628
340.2	0.006779	0.006444	0.010853	0.03907	0.042242	0.111411	0.105474	0.169463	0.165351	0.207813	0.205639
340.4	0.007023	0.006419	0.010858	0.039043	0.042259	0.11135	0.1055	0.169156	0.165381	0.207682	0.20565
340.6	0.007322	0.006518	0.010863	0.039021	0.042275	0.111447	0.105526	0.169494	0.165411	0.20787	0.205662
340.8	0.007912	0.006152	0.010869	0.038299	0.042292	0.111597	0.105553	0.16868	0.165441	0.207714	0.205673
341	0.007985	0.006349	0.010874	0.038515	0.042309	0.111644	0.105579	0.169441	0.16547	0.207933	0.205684
341.2	0.008203	0.006869	0.01088	0.038601	0.042325	0.111504	0.105605	0.169221	0.1655	0.208137	0.205695
341.4	0.008366	0.006833	0.010885	0.038285	0.042342	0.111297	0.105632	0.169475	0.16553	0.208029	0.205707
341.6	0.008113	0.006896	0.01089	0.038209	0.042359	0.110694	0.105658	0.169639	0.165559	0.206944	0.205718
341.8	0.008123	0.006988	0.010896	0.038238	0.042375	0.110694	0.105684	0.169613	0.165589	0.20713	0.205729
342	0.007926	0.007226	0.010901	0.038803	0.042392	0.110737	0.10571	0.169379	0.165619	0.20687	0.20574
342.2	0.00765	0.007381	0.010906	0.038764	0.042409	0.110436	0.105737	0.168677	0.165648	0.206512	0.205751
342.4	0.007612	0.007797	0.010912	0.038682	0.042425	0.110697	0.105763	0.168844	0.165678	0.206607	0.205762
342.6	0.007483	0.007854	0.010917	0.038855	0.042442	0.111303	0.105789	0.169374	0.165707	0.206632	0.205773
342.8	0.007314	0.006965	0.010922	0.038474	0.042459	0.110767	0.105815	0.169078	0.165737	0.205842	0.205784
343	0.007163	0.007058	0.010928	0.038104	0.042475	0.110982	0.105842	0.168835	0.165766	0.205803	0.205795
343.2	0.006905	0.007367	0.010933	0.038796	0.042492	0.11169	0.105868	0.169138	0.165796	0.205923	0.205806
343.4	0.006925	0.007531	0.010938	0.039193	0.042509	0.112098	0.105894	0.169046	0.165825	0.205669	0.205817
343.6	0.006954	0.007855	0.010944	0.039501	0.042525	0.112464	0.10592	0.168976	0.165855	0.205683	0.205828
343.8	0.006916	0.007697	0.010949	0.039526	0.042542	0.11223	0.105946	0.169195	0.165884	0.205705	0.205839
344	0.007022	0.007556	0.010954	0.039969	0.042558	0.112104	0.105972	0.169098	0.165913	0.206148	0.20585
344.2	0.007068	0.007842	0.01096	0.040408	0.042575	0.112161	0.105998	0.169158	0.165943	0.206324	0.205861
344.4	0.007156	0.008013	0.010965	0.040799	0.042591	0.111877	0.106025	0.169124	0.165972	0.206436	0.205872
344.6	0.007142	0.008008	0.01097	0.040849	0.042608	0.111844	0.106051	0.169505	0.166001	0.206445	0.205883
344.8	0.007353	0.007782	0.010976	0.04087	0.042625	0.112004	0.106077	0.169094	0.16603	0.20636	0.205894
345	0.0074	0.008345	0.010981	0.041693	0.042641	0.112333	0.106103	0.169987	0.16606	0.206918	0.205905
345.2	0.008037	0.008062	0.010986	0.04133	0.042658	0.111541	0.106129	0.169645	0.166089	0.207085	0.205916
345.4	0.00783	0.007323	0.010991	0.040873	0.042674	0.110633	0.106155	0.169616	0.166118	0.206651	0.205926
345.6	0.008008	0.007087	0.010997	0.041178	0.042691	0.110861	0.106181	0.170001	0.166147	0.206777	0.205937
345.8	0.007938	0.007321	0.011002	0.041332	0.042707	0.110461	0.106207	0.170116	0.166176	0.207343	0.205948
346	0.007907	0.00732	0.011007	0.041182	0.042724	0.110067	0.106233	0.170053	0.166205	0.207065	0.205959
346.2	0.008246	0.007231	0.011013	0.040598	0.04274	0.110189	0.106259	0.170169	0.166234	0.20756	0.205969
346.4	0.008473	0.0067	0.011018	0.04036	0.042757	0.110514	0.106285	0.170395	0.166263	0.207737	0.20598
346.6	0.008553	0.006637	0.011023	0.039881	0.042773	0.109994	0.106311	0.170464	0.166292	0.207652	0.205991
346.8	0.00846	0.00636	0.011029	0.039596	0.04279	0.109714	0.106337	0.170071	0.166321	0.20732	0.206002
347	0.008001	0.006881	0.011034	0.039672	0.042806	0.110133	0.106363	0.170419	0.16635	0.208029	0.206012
347.2	0.00775	0.007116	0.011039	0.040349	0.042823	0.110398	0.106389	0.17087	0.166379	0.208104	0.206023
347.4	0.008006	0.006859	0.011045	0.040337	0.042839	0.110661	0.106415	0.170708	0.166408	0.208042	0.206034
347.6	0.007776	0.007214	0.01105	0.040292	0.042856	0.110739	0.106441	0.170791	0.166437	0.208379	0.206044
347.8	0.007381	0.007307	0.011055	0.040427	0.042872	0.111128	0.106467	0.17093	0.166465	0.208882	0.206055
348	0.007189	0.00715	0.011061	0.040436	0.042889	0.11129	0.106493	0.171244	0.166494	0.208835	0.206065
348.2	0.006891	0.007597	0.011066	0.040234	0.042905	0.111651	0.106519	0.171169	0.166523	0.208265	0.206076
348.4	0.006697	0.008234	0.011071	0.040244	0.042922	0.112046	0.106544	0.170816	0.166552	0.20823	0.206086
348.6	0.006506	0.008619	0.011076	0.040337	0.042938	0.112769	0.10657	0.170704	0.16658	0.208343	0.206097
348.8	0.006287	0.009519	0.011082	0.040392	0.042954	0.113195	0.106596	0.170865	0.166609	0.208063	0.206107
349	0.006262	0.009729	0.011087	0.040545	0.042971	0.112848	0.106622	0.171073	0.166638	0.20826	0.206118
349.2	0.006556	0.009555	0.011092	0.040006	0.042987	0.112011	0.106648	0.17103	0.166666	0.207821	0.206128
349.4	0.006501	0.009512	0.011098	0.039863	0.043004	0.112037	0.106674	0.171428	0.166695	0.207974	0.206139
349.6	0.007021	0.010058	0.011103	0.040618	0.04302	0.112691	0.106699	0.172084	0.166724	0.20848	0.206149
349.8	0.006802	0.010253	0.011108	0.040128	0.043036	0.111885	0.106725	0.171849	0.166752	0.208591	0.20616
350	0.007285	0.009541	0.011114	0.040044	0.043053	0.112049	0.106751	0.171829	0.166781	0.20854	0.20617
350.2	0.007486	0.009669	0.011119	0.039885	0.043069	0.112289	0.106777	0.1718	0.166809	0.209498	0.206181
350.4	0.007548	0.00911	0.011124	0.039623	0.043085	0.111864	0.106803	0.171819	0.166838	0.209213	0.206191
350.6	0.007576	0.009348	0.011129	0.039719	0.043102	0.111108	0.106828	0.172203	0.166866	0.209359	0.206201
350.8	0.007564	0.009049	0.011135	0.040107	0.043118	0.110971	0.106854	0.172168	0.166894	0.209236	0.206212
351	0.007483	0.008423	0.01114	0.039929	0.043135	0.110679	0.10688	0.172277	0.166923	0.209556	0.206222
351.2	0.00782	0.008478	0.011145	0.040371	0.043151	0.110917	0.106906	0.172741	0.166951	0.210032	0.206232
351.4	0.008262	0.008472	0.011151	0.040625	0.043167	0.11165	0.106931	0.172825	0.166979	0.210527	0.206242
351.6	0.007865	0.00912	0.011156	0.040905	0.043184	0.112335	0.106957	0.173218	0.167008	0.210942	0.206253
351.8	0.007395	0.009494	0.011161	0.041295	0.0432	0.11295	0.106983	0.173639	0.167036	0.211142	0.206263
352	0.007389	0.009421	0.011166	0.041598	0.043216	0.11329	0.107008	0.173382	0.167064	0.210621	0.206273
352.2	0.007272	0.010262	0.011172	0.042394	0.043232	0.114144	0.107034	0.173428	0.167092	0.210823	0.206283
352.4	0.007086	0.010562	0.011177	0.042506	0.043249	0.114506	0.10706	0.1732	0.167121	0.210509	0.206294
352.6	0.007023	0.010734	0.011182	0.042807	0.043265	0.11468	0.107085	0.173644	0.167149	0.210235	0.206304
352.8	0.006614	0.010704	0.011188	0.042686	0.043281	0.114722	0.107111	0.174046	0.167177	0.209666	0.206314
353	0.006737	0.010211	0.011193	0.042728	0.043298	0.114324	0.107137	0.173406	0.167205	0.209481	0.206324
353.2	0.006822	0.009756	0.011198	0.042588	0.043314	0.114373	0.107162	0.173649	0.167233	0.209617	0.206334
353.4	0.006956	0.009584	0.011203	0.042283	0.04333	0.114445	0.107188	0.173659	0.167261	0.209941	0.206344
353.6	0.00728	0.0093	0.011209	0.042146	0.043346	0.11452	0.107213	0.172998	0.167289	0.209911	0.206354
353.8	0.007167	0.008892	0.011214	0.041629	0.043363	0.114602	0.107239	0.172794	0.167317	0.210321	0.206364
354	0.007481	0.008133	0.011219	0.041581	0.043379	0.114308	0.107264	0.172323	0.167345	0.21038	0.206374
354.2	0.007638	0.007533	0.011224	0.041303	0.043395	0.113375	0.10729	0.17194	0.167373	0.210149	0.206385
354.4	0.007723	0.006747	0.01123	0.040864	0.043411	0.112778	0.107316	0.171498	0.167401	0.209525	0.206395
354.6	0.008081	0.006727	0.011235	0.041126	0.043427	0.112156	0.107341	0.171575	0.167429	0.210061	0.206405
354.8	0.008425	0.006209	0.01124	0.040942	0.043444	0.11182	0.107367	0.171287	0.167457	0.21002	0.206415
355	0.008877	0.006716	0.011246	0.041028	0.04346	0.11207	0.107392	0.171546	0.167485	0.210948	0.206424
355.2	0.009073	0.007332	0.011251	0.041432	0.043476	0.112532	0.107418	0.171651	0.167512	0.211291	0.206434
355.4	0.009041	0.007632	0.011256	0.041069	0.043492	0.112672	0.107443	0.171504	0.16754	0.21042	0.206444
355.6	0.008957	0.007998	0.011261	0.040863	0.043508	0.112672	0.107469	0.171737	0.167568	0.210139	0.206454
355.8	0.008243	0.0082	0.011267	0.040854	0.043525	0.113015	0.107494	0.171756	0.167596	0.210459	0.206464
356	0.008113	0.008475	0.011272	0.040728	0.043541	0.11295	0.10752	0.17163	0.167623	0.210023	0.206474
356.2	0.008072	0.008865	0.011277	0.040684	0.043557	0.113083	0.107545	0.172303	0.167651	0.21045	0.206484
356.4	0.00795	0.009015	0.011282	0.040198	0.043573	0.112852	0.10757	0.172138	0.167679	0.210088	0.206494
356.6	0.007848	0.009511	0.011288	0.040817	0.043589	0.113451	0.107596	0.172805	0.167706	0.210437	0.206504
356.8	0.007527	0.009539	0.011293	0.040945	0.043605	0.113764	0.107621	0.173439	0.167734	0.210631	0.206513
357	0.007677	0.009626	0.011298	0.04053	0.043621	0.11333	0.107647	0.173491	0.167762	0.210821	0.206523
357.2	0.00735	0.009823	0.011303	0.040243	0.043638	0.113612	0.107672	0.174122	0.167789	0.211129	0.206533
357.4	0.007567	0.010146	0.011309	0.039925	0.043654	0.11368	0.107697	0.174103	0.167817	0.210934	0.206543
357.6	0.007627	0.010131	0.011314	0.040432	0.04367	0.114191	0.107723	0.174614	0.167844	0.211056	0.206553
357.8	0.007491	0.009772	0.011319	0.040597	0.043686	0.11411	0.107748	0.174474	0.167872	0.210741	0.206562
358	0.007823	0.009243	0.011324	0.040751	0.043702	0.113472	0.107773	0.174113	0.167899	0.210536	0.206572
358.2	0.007625	0.008647	0.01133	0.040968	0.043718	0.113055	0.107799	0.174018	0.167927	0.209911	0.206582
358.4	0.007599	0.009079	0.011335	0.041456	0.043734	0.113481	0.107824	0.174177	0.167954	0.21022	0.206591
358.6	0.007949	0.009282	0.01134	0.04206	0.04375	0.113974	0.107849	0.174604	0.167981	0.210639	0.206601
358.8	0.007966	0.009224	0.011345	0.042341	0.043766	0.113995	0.107875	0.174401	0.168009	0.210513	0.206611
359	0.007921	0.009852	0.011351	0.04286	0.043782	0.114345	0.1079	0.17425	0.168036	0.210676	0.20662
359.2	0.007812	0.009671	0.011356	0.042857	0.043798	0.114287	0.107925	0.173778	0.168063	0.210032	0.20663
359.4	0.008025	0.009243	0.011361	0.042362	0.043814	0.113953	0.10795	0.173766	0.16809	0.209149	0.20664
359.6	0.008249	0.009736	0.011366	0.042664	0.04383	0.11426	0.107976	0.173804	0.168118	0.210063	0.206649
359.8	0.007884	0.009832	0.011372	0.042787	0.043847	0.114391	0.108001	0.173477	0.168145	0.210363	0.206659
360	0.008302	0.010028	0.011377	0.042629	0.043863	0.114064	0.108026	0.173384	0.168172	0.210656	0.206668
360.2	0.008674	0.00936	0.011382	0.042856	0.043879	0.114076	0.108051	0.173316	0.168199	0.211133	0.206678
360.4	0.009112	0.009619	0.011387	0.043241	0.043895	0.114288	0.108077	0.173508	0.168226	0.21159	0.206687
360.6	0.008898	0.010165	0.011393	0.043766	0.043911	0.114682	0.108102	0.174308	0.168254	0.212202	0.206697
360.8	0.009333	0.009965	0.011398	0.043292	0.043927	0.114349	0.108127	0.174588	0.168281	0.21232	0.206706
361	0.009525	0.010192	0.011403	0.042889	0.043943	0.114055	0.108152	0.174892	0.168308	0.212179	0.206716
361.2	0.009143	0.009707	0.011408	0.042518	0.043959	0.114244	0.108177	0.175114	0.168335	0.212018	0.206725
361.4	0.009718	0.00921	0.011414	0.042243	0.043974	0.114343	0.108202	0.175209	0.168362	0.211421	0.206735
361.6	0.009573	0.008716	0.011419	0.042559	0.04399	0.114606	0.108228	0.175503	0.168389	0.211363	0.206744
361.8	0.009406	0.008079	0.011424	0.0423	0.044006	0.114412	0.108253	0.175237	0.168416	0.210982	0.206754
362	0.009379	0.008239	0.011429	0.042638	0.044022	0.114641	0.108278	0.175552	0.168443	0.211042	0.206763
362.2	0.009044	0.008048	0.011435	0.042805	0.044038	0.114746	0.108303	0.17571	0.168469	0.210751	0.206772
362.4	0.008592	0.007701	0.01144	0.042692	0.044054	0.114862	0.108328	0.175875	0.168496	0.210615	0.206782
362.6	0.008612	0.006934	0.011445	0.042118	0.04407	0.114988	0.108353	0.175547	0.168523	0.209957	0.206791
362.8	0.008271	0.006777	0.01145	0.041789	0.044086	0.114469	0.108378	0.175622	0.16855	0.209816	0.2068
363	0.008134	0.006573	0.011455	0.041782	0.044102	0.114436	0.108403	0.175069	0.168577	0.209288	0.20681
363.2	0.008124	0.005883	0.011461	0.041164	0.044118	0.114126	0.108428	0.174772	0.168604	0.209148	0.206819
363.4	0.008163	0.00552	0.011466	0.040591	0.044134	0.113742	0.108453	0.174408	0.16863	0.208673	0.206828
363.6	0.008001	0.005887	0.011471	0.040611	0.04415	0.113883	0.108478	0.174077	0.168657	0.209152	0.206837
363.8	0.007427	0.005721	0.011476	0.040245	0.044166	0.113376	0.108503	0.173748	0.168684	0.209014	0.206847
364	0.007472	0.005739	0.011482	0.039998	0.044182	0.113251	0.108528	0.173994	0.16871	0.209549	0.206856
364.2	0.007406	0.005662	0.011487	0.040215	0.044197	0.113162	0.108553	0.173953	0.168737	0.209759	0.206865
364.4	0.007659	0.006941	0.011492	0.040458	0.044213	0.113675	0.108578	0.17474	0.168764	0.21078	0.206874
364.6	0.007487	0.007495	0.011497	0.0403	0.044229	0.113648	0.108603	0.174951	0.16879	0.210842	0.206884
364.8	0.008117	0.007927	0.011502	0.039653	0.044245	0.113833	0.108628	0.174926	0.168817	0.210849	0.206893
365	0.008076	0.008599	0.011508	0.039726	0.044261	0.114174	0.108653	0.175121	0.168843	0.210801	0.206902
365.2	0.00807	0.008604	0.011513	0.03965	0.044277	0.114647	0.108678	0.175081	0.16887	0.211323	0.206911
365.4	0.008482	0.00904	0.011518	0.040227	0.044292	0.114972	0.108703	0.17525	0.168896	0.211737	0.20692
365.6	0.008567	0.009388	0.011523	0.041295	0.044308	0.115583	0.108728	0.175766	0.168923	0.21248	0.206929
365.8	0.00857	0.009755	0.011528	0.041969	0.044324	0.116129	0.108753	0.17612	0.168949	0.212804	0.206938
366	0.00885	0.01001	0.011534	0.042522	0.04434	0.116796	0.108778	0.176296	0.168976	0.212442	0.206947
366.2	0.009	0.009353	0.011539	0.042929	0.044356	0.117408	0.108803	0.176695	0.169002	0.212868	0.206957
366.4	0.008853	0.009278	0.011544	0.043178	0.044372	0.118126	0.108828	0.177111	0.169029	0.212911	0.206966
366.6	0.008941	0.00923	0.011549	0.04296	0.044387	0.11835	0.108852	0.176575	0.169055	0.212083	0.206975
366.8	0.008887	0.009186	0.011555	0.043146	0.044403	0.118265	0.108877	0.176936	0.169081	0.211994	0.206984
367	0.008742	0.009284	0.01156	0.044028	0.044419	0.119088	0.108902	0.176717	0.169108	0.212548	0.206993
367.2	0.008458	0.009417	0.011565	0.044462	0.044435	0.119207	0.108927	0.176601	0.169134	0.213158	0.207002
367.4	0.008197	0.008966	0.01157	0.044581	0.04445	0.118828	0.108952	0.176163	0.16916	0.212744	0.207011
367.6	0.008055	0.009333	0.011575	0.044569	0.044466	0.11883	0.108977	0.176404	0.169186	0.213108	0.20702
367.8	0.007545	0.009474	0.011581	0.04405	0.044482	0.118332	0.109001	0.176408	0.169212	0.213032	0.207028
368	0.007847	0.009022	0.011586	0.044028	0.044498	0.118175	0.109026	0.176386	0.169239	0.213205	0.207037
368.2	0.008085	0.009088	0.011591	0.044388	0.044513	0.11836	0.109051	0.176764	0.169265	0.213624	0.207046
368.4	0.008174	0.00905	0.011596	0.044114	0.044529	0.118314	0.109076	0.176927	0.169291	0.213883	0.207055
368.6	0.008048	0.009209	0.011601	0.043716	0.044545	0.118481	0.1091	0.177205	0.169317	0.214177	0.207064
368.8	0.008275	0.009556	0.011607	0.043459	0.044561	0.118483	0.109125	0.17749	0.169343	0.215018	0.207073
369	0.008142	0.009154	0.011612	0.043304	0.044576	0.117797	0.10915	0.177331	0.169369	0.214697	0.207082
369.2	0.008239	0.009147	0.011617	0.043071	0.044592	0.117524	0.109175	0.177487	0.169395	0.215101	0.207091
369.4	0.008093	0.009433	0.011622	0.043306	0.044608	0.117541	0.109199	0.177925	0.169421	0.215243	0.207099
369.6	0.00801	0.010039	0.011627	0.04393	0.044623	0.118135	0.109224	0.17874	0.169447	0.215235	0.207108
369.8	0.007759	0.009988	0.011633	0.043492	0.044639	0.117829	0.109249	0.178463	0.169473	0.214591	0.207117
370	0.007619	0.010114	0.011638	0.043345	0.044655	0.117563	0.109273	0.178435	0.169499	0.214234	0.207126
370.2	0.007279	0.010003	0.011643	0.043313	0.04467	0.117635	0.109298	0.178475	0.169525	0.214279	0.207135
370.4	0.00719	0.010029	0.011648	0.042993	0.044686	0.117478	0.109323	0.178426	0.169551	0.213137	0.207143
370.6	0.007014	0.009703	0.011653	0.043114	0.044702	0.117421	0.109347	0.178466	0.169577	0.212017	0.207152
370.8	0.007349	0.009767	0.011658	0.043561	0.044717	0.117513	0.109372	0.178568	0.169602	0.212091	0.207161
371	0.007069	0.009483	0.011664	0.043879	0.044733	0.117741	0.109397	0.177924	0.169628	0.212107	0.207169
371.2	0.006861	0.009455	0.011669	0.043837	0.044749	0.117375	0.109421	0.176951	0.169654	0.211425	0.207178
371.4	0.006761	0.008554	0.011674	0.043122	0.044764	0.116849	0.109446	0.176536	0.16968	0.210815	0.207187
371.6	0.007132	0.008697	0.011679	0.042787	0.04478	0.116969	0.10947	0.176516	0.169705	0.210807	0.207196
371.8	0.007175	0.008155	0.011684	0.042319	0.044796	0.116816	0.109495	0.176006	0.169731	0.210301	0.207204
372	0.007545	0.00804	0.01169	0.042918	0.044811	0.117266	0.10952	0.176227	0.169757	0.210506	0.207213
372.2	0.007956	0.008419	0.011695	0.043154	0.044827	0.117613	0.109544	0.17647	0.169783	0.210482	0.207221
372.4	0.008296	0.008246	0.0117	0.042773	0.044842	0.117617	0.109569	0.176242	0.169808	0.210936	0.20723
372.6	0.008401	0.008746	0.011705	0.042596	0.044858	0.118033	0.109593	0.176704	0.169834	0.211423	0.207239
372.8	0.008572	0.007961	0.01171	0.042139	0.044874	0.117584	0.109618	0.175972	0.169859	0.211392	0.207247
373	0.008267	0.007312	0.011715	0.041457	0.044889	0.11726	0.109642	0.175071	0.169885	0.21058	0.207256
373.2	0.008109	0.007543	0.011721	0.041369	0.044905	0.117407	0.109667	0.175516	0.16991	0.211055	0.207264
373.4	0.008029	0.00769	0.011726	0.041196	0.04492	0.1174	0.109691	0.175706	0.169936	0.211122	0.207273
373.6	0.007907	0.008293	0.011731	0.041538	0.044936	0.11788	0.109716	0.175836	0.169961	0.211366	0.207281
373.8	0.007702	0.008139	0.011736	0.040885	0.044951	0.117435	0.10974	0.175479	0.169987	0.211076	0.20729
374	0.007507	0.00842	0.011741	0.041212	0.044967	0.117675	0.109765	0.175769	0.170012	0.211397	0.207298
374.2	0.007725	0.007791	0.011746	0.041501	0.044982	0.117566	0.109789	0.175885	0.170038	0.211272	0.207307
374.4	0.008166	0.00776	0.011752	0.041789	0.044998	0.118013	0.109814	0.176441	0.170063	0.211313	0.207315
374.6	0.008097	0.007894	0.011757	0.042368	0.045013	0.118371	0.109838	0.177333	0.170088	0.211714	0.207324
374.8	0.008015	0.008198	0.011762	0.042395	0.045029	0.118291	0.109862	0.177056	0.170114	0.211872	0.207332
375	0.007533	0.008422	0.011767	0.042415	0.045044	0.118599	0.109887	0.176998	0.170139	0.21172	0.20734
375.2	0.007239	0.008738	0.011772	0.04239	0.04506	0.118562	0.109911	0.177095	0.170164	0.21195	0.207349
375.4	0.007054	0.008863	0.011777	0.042019	0.045075	0.118278	0.109936	0.177365	0.17019	0.212222	0.207357
375.6	0.007197	0.009316	0.011783	0.042279	0.045091	0.118283	0.10996	0.177645	0.170215	0.212545	0.207366
375.8	0.007347	0.009663	0.011788	0.04189	0.045106	0.117661	0.109984	0.17791	0.17024	0.212695	0.207374
376	0.007364	0.010031	0.011793	0.041988	0.045122	0.117359	0.110009	0.178452	0.170265	0.212701	0.207382
376.2	0.007573	0.009669	0.011798	0.04198	0.045137	0.117223	0.110033	0.178338	0.170291	0.212898	0.207391
376.4	0.007388	0.009527	0.011803	0.041749	0.045153	0.117014	0.110057	0.178118	0.170316	0.21301	0.207399
376.6	0.006839	0.009172	0.011808	0.04146	0.045168	0.116677	0.110082	0.177433	0.170341	0.21266	0.207407
376.8	0.006723	0.008727	0.011814	0.041242	0.045184	0.116543	0.110106	0.176791	0.170366	0.212277	0.207416
377	0.00636	0.009281	0.011819	0.041578	0.045199	0.116816	0.11013	0.176954	0.170391	0.212544	0.207424
377.2	0.007145	0.009772	0.011824	0.04179	0.045215	0.116978	0.110155	0.177729	0.170416	0.213092	0.207432
377.4	0.007807	0.010092	0.011829	0.041444	0.04523	0.11713	0.110179	0.177806	0.170441	0.212993	0.20744
377.6	0.007507	0.01115	0.011834	0.042168	0.045245	0.117797	0.110203	0.178295	0.170466	0.21372	0.207449
377.8	0.007362	0.010436	0.011839	0.04161	0.045261	0.117368	0.110227	0.178129	0.170491	0.213349	0.207457
378	0.007865	0.010573	0.011844	0.042084	0.045276	0.117899	0.110252	0.178507	0.170516	0.213463	0.207465
378.2	0.008033	0.010285	0.01185	0.042532	0.045292	0.117835	0.110276	0.178512	0.170541	0.213704	0.207473
378.4	0.0081	0.010472	0.011855	0.042706	0.045307	0.118511	0.1103	0.178491	0.170566	0.213547	0.207481
378.6	0.007883	0.010686	0.01186	0.04295	0.045322	0.118883	0.110324	0.17845	0.170591	0.213468	0.207489
378.8	0.008071	0.011105	0.011865	0.042917	0.045338	0.118945	0.110349	0.17806	0.170616	0.212931	0.207498
379	0.007956	0.011091	0.01187	0.04307	0.045353	0.119104	0.110373	0.178304	0.17064	0.212844	0.207506
379.2	0.007986	0.010451	0.011875	0.042887	0.045368	0.118623	0.110397	0.17835	0.170665	0.212472	0.207514
379.4	0.0083	0.010593	0.01188	0.043293	0.045384	0.118713	0.110421	0.179027	0.17069	0.212882	0.207522
379.6	0.008577	0.010643	0.011886	0.043706	0.045399	0.118905	0.110445	0.179429	0.170715	0.213022	0.20753
379.8	0.008977	0.010237	0.011891	0.043337	0.045415	0.118833	0.110469	0.179779	0.17074	0.213083	0.207538
380	0.008923	0.009788	0.011896	0.043536	0.04543	0.119104	0.110494	0.179782	0.170764	0.212754	0.207546
380.2	0.008862	0.009505	0.011901	0.043488	0.045445	0.119189	0.110518	0.179607	0.170789	0.2126	0.207554
380.4	0.008738	0.009675	0.011906	0.043403	0.045461	0.119031	0.110542	0.179571	0.170814	0.211969	0.207562
380.6	0.008886	0.009459	0.011911	0.04347	0.045476	0.118912	0.110566	0.179281	0.170838	0.211477	0.20757
380.8	0.009179	0.010148	0.011916	0.044056	0.045491	0.119268	0.11059	0.18022	0.170863	0.211949	0.207578
381	0.009553	0.010656	0.011922	0.044376	0.045506	0.119694	0.110614	0.180375	0.170887	0.212843	0.207586
381.2	0.00997	0.010549	0.011927	0.044094	0.045522	0.119597	0.110638	0.180263	0.170912	0.212979	0.207594
381.4	0.009458	0.010432	0.011932	0.043588	0.045537	0.119427	0.110662	0.180275	0.170937	0.213	0.207602
381.6	0.008784	0.00958	0.011937	0.043116	0.045552	0.119017	0.110686	0.179867	0.170961	0.212757	0.20761
381.8	0.00858	0.008683	0.011942	0.042758	0.045568	0.118908	0.11071	0.179643	0.170986	0.212944	0.207618
382	0.008707	0.009557	0.011947	0.042939	0.045583	0.119067	0.110734	0.179909	0.17101	0.213523	0.207626
382.2	0.008387	0.009485	0.011952	0.043024	0.045598	0.119103	0.110758	0.17989	0.171035	0.213869	0.207634
382.4	0.008435	0.009287	0.011957	0.042942	0.045613	0.11913	0.110782	0.179767	0.171059	0.213619	0.207642
382.6	0.007994	0.009648	0.011963	0.042797	0.045629	0.119642	0.110806	0.180063	0.171083	0.214227	0.20765
382.8	0.008137	0.009836	0.011968	0.042886	0.045644	0.119561	0.11083	0.180636	0.171108	0.214865	0.207658
383	0.008224	0.009691	0.011973	0.043595	0.045659	0.119925	0.110854	0.181106	0.171132	0.215053	0.207665
383.2	0.008244	0.009839	0.011978	0.043882	0.045674	0.120144	0.110878	0.181377	0.171157	0.215252	0.207673
383.4	0.008288	0.01015	0.011983	0.0446	0.04569	0.120644	0.110902	0.181962	0.171181	0.215848	0.207681
383.6	0.008375	0.010484	0.011988	0.044652	0.045705	0.120897	0.110926	0.181781	0.171205	0.215852	0.207689
383.8	0.008641	0.010079	0.011993	0.04435	0.04572	0.120889	0.11095	0.181533	0.171229	0.215833	0.207697
384	0.008805	0.010549	0.011998	0.044708	0.045735	0.120913	0.110974	0.181359	0.171254	0.215634	0.207705
384.2	0.009143	0.010632	0.012003	0.044752	0.04575	0.120494	0.110998	0.18144	0.171278	0.215296	0.207712
384.4	0.009362	0.01079	0.012009	0.045383	0.045766	0.120318	0.111022	0.181564	0.171302	0.214836	0.20772
384.6	0.009636	0.01056	0.012014	0.045765	0.045781	0.119955	0.111046	0.181431	0.171326	0.214762	0.207728
384.8	0.00955	0.01047	0.012019	0.045906	0.045796	0.119853	0.11107	0.181266	0.17135	0.214735	0.207736
385	0.009724	0.010228	0.012024	0.045642	0.045811	0.119778	0.111094	0.180456	0.171375	0.214397	0.207743
385.2	0.009113	0.009599	0.012029	0.045215	0.045826	0.119521	0.111117	0.17987	0.171399	0.213793	0.207751
385.4	0.008973	0.009209	0.012034	0.044517	0.045841	0.119308	0.111141	0.179797	0.171423	0.21357	0.207759
385.6	0.009241	0.008478	0.012039	0.043992	0.045857	0.118713	0.111165	0.179821	0.171447	0.213272	0.207766
385.8	0.009257	0.009297	0.012044	0.043897	0.045872	0.119297	0.111189	0.18024	0.171471	0.213593	0.207774
386	0.009301	0.009927	0.012049	0.043466	0.045887	0.119287	0.111213	0.180745	0.171495	0.213331	0.207782
386.2	0.009411	0.009039	0.012055	0.043156	0.045902	0.119392	0.111237	0.18117	0.171519	0.213378	0.207789
386.4	0.009151	0.00965	0.01206	0.043022	0.045917	0.11942	0.11126	0.181258	0.171543	0.213359	0.207797
386.6	0.008961	0.010125	0.012065	0.042733	0.045932	0.119965	0.111284	0.181673	0.171567	0.213707	0.207805
386.8	0.009186	0.010076	0.01207	0.043027	0.045947	0.119989	0.111308	0.181743	0.171591	0.213858	0.207812
387	0.009163	0.009913	0.012075	0.042899	0.045962	0.120028	0.111332	0.181476	0.171615	0.213201	0.20782
387.2	0.008772	0.009537	0.01208	0.042622	0.045978	0.120041	0.111356	0.181466	0.171639	0.213279	0.207827
387.4	0.00851	0.009386	0.012085	0.042702	0.045993	0.119992	0.111379	0.181524	0.171663	0.213448	0.207835
387.6	0.008441	0.009594	0.01209	0.042886	0.046008	0.120195	0.111403	0.181251	0.171686	0.213668	0.207843
387.8	0.008621	0.0095	0.012095	0.043173	0.046023	0.12025	0.111427	0.18128	0.17171	0.213809	0.20785
388	0.008682	0.009968	0.0121	0.043971	0.046038	0.120639	0.111451	0.181887	0.171734	0.214428	0.207858
388.2	0.008389	0.009976	0.012106	0.044564	0.046053	0.120623	0.111474	0.182336	0.171758	0.214835	0.207865
388.4	0.008128	0.009486	0.012111	0.044802	0.046068	0.120693	0.111498	0.182416	0.171781	0.214513	0.207873
388.6	0.007698	0.009177	0.012116	0.04484	0.046083	0.120377	0.111522	0.182197	0.171805	0.214891	0.20788
388.8	0.007267	0.008841	0.012121	0.04417	0.046098	0.120653	0.111545	0.182499	0.171829	0.214569	0.207888
389	0.007394	0.008905	0.012126	0.044128	0.046113	0.120799	0.111569	0.182631	0.171853	0.21458	0.207895
389.2	0.007491	0.008933	0.012131	0.044098	0.046128	0.120555	0.111593	0.183048	0.171876	0.215096	0.207903
389.4	0.00805	0.008758	0.012136	0.043455	0.046143	0.119894	0.111616	0.182732	0.1719	0.214798	0.20791
389.6	0.008316	0.00967	0.012141	0.043254	0.046158	0.120133	0.11164	0.182897	0.171924	0.214865	0.207918
389.8	0.008354	0.010053	0.012146	0.043187	0.046173	0.120736	0.111664	0.182994	0.171947	0.214789	0.207925
390	0.008821	0.010354	0.012151	0.043427	0.046188	0.12081	0.111687	0.183284	0.171971	0.215369	0.207932
390.2	0.009027	0.010176	0.012156	0.043362	0.046203	0.120423	0.111711	0.183032	0.171994	0.215191	0.20794
390.4	0.008896	0.010958	0.012162	0.043305	0.046218	0.120729	0.111734	0.182616	0.172018	0.214835	0.207947
390.6	0.009236	0.011043	0.012167	0.043577	0.046233	0.121295	0.111758	0.183074	0.172041	0.215258	0.207954
390.8	0.009169	0.010793	0.012172	0.04369	0.046248	0.121179	0.111782	0.183018	0.172065	0.215384	0.207962
391	0.009194	0.010802	0.012177	0.043193	0.046263	0.121489	0.111805	0.18272	0.172088	0.215571	0.207969
391.2	0.008919	0.010873	0.012182	0.043548	0.046278	0.12156	0.111829	0.182872	0.172112	0.216061	0.207977
391.4	0.008273	0.011034	0.012187	0.043862	0.046293	0.121744	0.111852	0.182555	0.172135	0.216152	0.207984
391.6	0.007993	0.011245	0.012192	0.044411	0.046308	0.12215	0.111876	0.182299	0.172158	0.216726	0.207991
391.8	0.007863	0.011255	0.012197	0.044678	0.046323	0.122506	0.111899	0.182871	0.172182	0.216951	0.207998
392	0.007354	0.011583	0.012202	0.045334	0.046338	0.122832	0.111923	0.182832	0.172205	0.217455	0.208006
392.2	0.007044	0.010964	0.012207	0.044869	0.046353	0.122389	0.111946	0.182342	0.172229	0.216974	0.208013
392.4	0.006862	0.010184	0.012212	0.044389	0.046368	0.121777	0.11197	0.181919	0.172252	0.216371	0.20802
392.6	0.006674	0.010211	0.012217	0.044465	0.046383	0.121844	0.111993	0.181976	0.172275	0.216645	0.208027
392.8	0.006888	0.009818	0.012222	0.044071	0.046398	0.121571	0.112017	0.182266	0.172298	0.215959	0.208035
393	0.007005	0.009629	0.012228	0.044643	0.046413	0.12126	0.11204	0.182256	0.172322	0.215691	0.208042
393.2	0.00751	0.009048	0.012233	0.044348	0.046427	0.120616	0.112064	0.182283	0.172345	0.215557	0.208049
393.4	0.0077	0.008662	0.012238	0.043739	0.046442	0.120061	0.112087	0.181842	0.172368	0.214896	0.208056
393.6	0.007643	0.00854	0.012243	0.043833	0.046457	0.120462	0.112111	0.182301	0.172391	0.215202	0.208064
393.8	0.008011	0.007683	0.012248	0.044098	0.046472	0.120889	0.112134	0.1828	0.172414	0.215479	0.208071
394	0.008638	0.007646	0.012253	0.043825	0.046487	0.120866	0.112157	0.182833	0.172437	0.215411	0.208078
394.2	0.008815	0.007494	0.012258	0.04384	0.046502	0.120639	0.112181	0.183057	0.172461	0.214949	0.208085
394.4	0.009399	0.007665	0.012263	0.043936	0.046517	0.120773	0.112204	0.1835	0.172484	0.215352	0.208092
394.6	0.009611	0.007303	0.012268	0.044086	0.046532	0.120824	0.112228	0.184025	0.172507	0.215318	0.208099
394.8	0.009677	0.007194	0.012273	0.043926	0.046546	0.120577	0.112251	0.183986	0.17253	0.215136	0.208106
395	0.009736	0.007711	0.012278	0.043636	0.046561	0.121095	0.112274	0.183797	0.172553	0.215192	0.208113
395.2	0.009225	0.008203	0.012283	0.04439	0.046576	0.121246	0.112298	0.184327	0.172576	0.215237	0.208121
395.4	0.009079	0.008677	0.012288	0.044749	0.046591	0.122077	0.112321	0.184237	0.172599	0.215685	0.208128
395.6	0.009127	0.009174	0.012293	0.044981	0.046606	0.121965	0.112344	0.184213	0.172622	0.2166	0.208135
395.8	0.00911	0.009232	0.012298	0.044724	0.046621	0.122008	0.112368	0.18403	0.172645	0.216304	0.208142
396	0.009204	0.009787	0.012303	0.044507	0.046635	0.12185	0.112391	0.183524	0.172668	0.216765	0.208149
396.2	0.009306	0.009821	0.012309	0.043899	0.04665	0.121406	0.112414	0.183374	0.17269	0.216414	0.208156
396.4	0.00919	0.010466	0.012314	0.04413	0.046665	0.121655	0.112438	0.183546	0.172713	0.216486	0.208163
396.6	0.009079	0.010627	0.012319	0.044304	0.04668	0.122071	0.112461	0.183537	0.172736	0.216228	0.20817
396.8	0.009318	0.010572	0.012324	0.04425	0.046694	0.1216	0.112484	0.183135	0.172759	0.21526	0.208177
397	0.009234	0.010713	0.012329	0.044583	0.046709	0.121876	0.112507	0.183429	0.172782	0.215499	0.208184
397.2	0.009185	0.011038	0.012334	0.044536	0.046724	0.121734	0.112531	0.183908	0.172804	0.216038	0.208191
397.4	0.008777	0.011375	0.012339	0.045035	0.046739	0.121922	0.112554	0.184096	0.172827	0.216391	0.208198
397.6	0.008571	0.01089	0.012344	0.04527	0.046754	0.12224	0.112577	0.184231	0.17285	0.216813	0.208205
397.8	0.008594	0.010813	0.012349	0.045529	0.046768	0.122446	0.1126	0.184464	0.172873	0.217018	0.208212
398	0.008681	0.0106	0.012354	0.0455	0.046783	0.122023	0.112624	0.184509	0.172895	0.216754	0.208218
398.2	0.008637	0.010512	0.012359	0.045977	0.046798	0.121824	0.112647	0.18486	0.172918	0.2168	0.208225
398.4	0.008723	0.010185	0.012364	0.046063	0.046813	0.121466	0.11267	0.184871	0.172941	0.216689	0.208232
398.6	0.008634	0.009807	0.012369	0.046201	0.046827	0.121462	0.112693	0.184837	0.172963	0.216331	0.208239
398.8	0.008796	0.010312	0.012374	0.046455	0.046842	0.121423	0.112716	0.185104	0.172986	0.216591	0.208246
399	0.008919	0.010566	0.012379	0.046572	0.046857	0.121649	0.112739	0.185423	0.173009	0.21673	0.208253
399.2	0.009028	0.01081	0.012384	0.047091	0.046871	0.121751	0.112763	0.18585	0.173031	0.217276	0.20826
399.4	0.009498	0.010986	0.012389	0.046933	0.046886	0.121757	0.112786	0.185733	0.173054	0.217904	0.208267
399.6	0.009761	0.010912	0.012394	0.046507	0.046901	0.121105	0.112809	0.185559	0.173076	0.21801	0.208273
[truncated: 2,001 more rows]

## Sheet: Fig 8 d
Time (s)	100 µg/mL	Fit1-100 ug/Ml	50 µg/mL	Fit1-50 ug/mL	25 µg/mL	Fit1-25 ug/mL	12.5 µg/mL	Fit1-12.5 ug/mL	6.25 µg/mL	Fit1-6.25 ug/mL
0	0.176535	0	0.070045	0	0.035712	0	0.02004	0	0.011753	0
0.2	0.178962	0	0.071009	0	0.03664	0	0.020823	0	0.01228	0
0.4	0.181774	0	0.072508	0	0.037728	0	0.021626	0	0.013065	0
0.6	0.184534	0	0.073614	0	0.038304	0	0.022262	0	0.01365	0
0.8	0.187202	0	0.074895	0	0.038851	0	0.022275	0	0.014207	0
1	0.190466	0	0.076939	0	0.03969	0	0.023035	0	0.014839	0
1.2	0.193029	0	0.078183	0	0.04024	0	0.0231	0	0.014891	0
1.4	0.19541	0	0.079732	0	0.040679	0	0.023343	0	0.015452	0
1.6	0.197913	0	0.081117	0	0.04157	0	0.023509	0	0.015347	0
1.8	0.199641	0	0.082342	0	0.041944	0	0.023161	0	0.014982	0
2	0.200876	0	0.083466	0	0.042113	0	0.023052	0	0.015214	0
2.2	0.201399	0	0.084198	0	0.042482	0	0.022795	0	0.014801	0
2.4	0.202152	0	0.084727	0	0.042321	0	0.022651	0	0.014273	0
2.6	0.203305	0	0.08489	0	0.042261	0	0.022796	0	0.013955	0
2.8	0.203444	0	0.084862	0	0.041602	0	0.022246	0	0.013232	0
3	0.204134	0	0.085738	0	0.041783	0	0.02191	0	0.01264	0
3.2	0.204416	0	0.085916	0	0.041906	0	0.021611	0	0.01186	0
3.4	0.204515	0	0.085735	0	0.041624	0	0.021336	0	0.011571	0
3.6	0.204665	0	0.085841	0	0.041683	0	0.021224	0	0.011009	0
3.8	0.20482	0	0.085302	0	0.041349	0	0.020815	0	0.010869	0
4	0.204669	0	0.085039	0	0.041143	0	0.020605	0	0.010747	0
4.2	0.204876	0	0.085267	0	0.041672	0	0.021129	0	0.011222	0
4.4	0.205313	0	0.085537	0	0.041529	0	0.021126	0	0.01133	0
4.6	0.205294	0	0.085634	0	0.041004	0	0.020688	0	0.011087	0
4.8	0.20561	0	0.086321	0	0.040976	0	0.020369	0	0.01141	0
5	0.205574	0	0.08678	0	0.041013	0	0.020508	0	0.01162	0
5.2	0.205267	0	0.086787	0	0.041139	0	0.020183	0	0.012002	0
5.4	0.205298	0	0.087337	0	0.041108	0	0.019867	0	0.011958	0
5.6	0.205109	0	0.087143	0	0.041345	0	0.019395	0	0.011616	0
5.8	0.204945	0	0.08762	0	0.041454	0	0.019609	0	0.011615	0
6	0.2041	0	0.087311	0	0.04097	0	0.019057	0	0.0113	0
6.2	0.203959	0	0.087197	0	0.041072	0	0.019401	0	0.010874	0
6.4	0.204072	0	0.086485	0	0.040045	0	0.019456	0	0.010434	0
6.6	0.203671	0	0.085457	0	0.039475	0	0.019711	0	0.009691	0
6.8	0.203389	0	0.085082	0	0.038744	0	0.019174	0	0.009211	0
7	0.203582	0	0.08497	0	0.038898	0	0.018954	0	0.008573	0
7.2	0.203188	0	0.084	0	0.03837	0	0.018872	0	0.007955	0
7.4	0.203008	0	0.083613	0	0.038169	0	0.018477	0	0.007765	0
7.6	0.203212	0	0.082837	0	0.03819	0	0.018667	0	0.007226	0
7.8	0.202901	0	0.081885	0	0.037968	0	0.018463	0	0.007231	0
8	0.202616	0	0.081617	0	0.037716	0	0.0185	0	0.007308	0
8.2	0.202606	0	0.081267	0	0.037927	0	0.018542	0	0.007606	0
8.4	0.202551	0	0.081168	0	0.037717	0	0.01842	0	0.007456	0
8.6	0.202493	0	0.081449	0	0.038014	0	0.018101	0	0.007988	0
8.8	0.202041	0	0.081074	0	0.038228	0	0.017677	0	0.008544	0
9	0.201607	0	0.081066	0	0.03878	0	0.01767	0	0.009033	0
9.2	0.201143	0	0.081087	0	0.039581	0	0.017828	0	0.009511	0
9.4	0.200628	0	0.080737	0	0.039336	0	0.01735	0	0.009024	0
9.6	0.200103	0	0.080406	0	0.039627	0	0.017594	0	0.009599	0
9.8	0.200037	0	0.080593	0	0.039784	0	0.017663	0	0.009301	0
10	0.198949	0	0.079522	0	0.038974	0	0.016385	0	0.008766	0
10.2	0.198745	0	0.079123	0	0.038661	0	0.016899	0	0.008816	0
10.4	0.198072	0	0.078696	0	0.038088	0	0.016444	0	0.008452	0
10.6	0.197389	0	0.078372	0	0.03789	0	0.016037	0	0.008178	0
10.8	0.197418	0	0.078374	0	0.037871	0	0.015636	0	0.007841	0
11	0.197696	0	0.078565	0	0.038118	0	0.016046	0	0.007955	0
11.2	0.197976	0	0.07863	0	0.038413	0	0.016361	0	0.008067	0
11.4	0.197344	0	0.078193	0	0.037821	0	0.015424	0	0.007169	0
11.6	0.196441	0	0.077482	0	0.037317	0	0.014862	0	0.006443	0
11.8	0.19559	0	0.077189	0	0.036702	0	0.014596	0	0.00624	0
12	0.195678	0	0.077158	0	0.036226	0	0.014739	0	0.006268	0
12.2	0.195071	0	0.076961	0	0.035812	0	0.01428	0	0.005996	0
12.4	0.19476	0	0.076605	0	0.035233	0	0.013751	0	0.005872	0
12.6	0.1945	0	0.076221	0	0.035455	0	0.013374	0	0.005782	0
12.8	0.193832	0	0.075297	0	0.034954	0	0.013218	0	0.005386	0
13	0.1934	0	0.074915	0	0.034797	0	0.013465	0	0.005398	0
13.2	0.19281	0	0.07377	0	0.03446	0	0.013158	0	0.005465	0
13.4	0.192747	0	0.073401	0	0.033816	0	0.013638	0	0.005827	0
13.6	0.192722	0	0.072932	0	0.033685	0	0.013927	0	0.006084	0
13.8	0.192465	0	0.072159	0	0.033116	0	0.013405	0	0.005518	0
14	0.191992	0	0.071875	0	0.033263	0	0.013526	0	0.006005	0
14.2	0.191914	0	0.071835	0	0.033278	0	0.014196	0	0.00649	0
14.4	0.191615	0	0.07171	0	0.033582	0	0.014129	0	0.006866	0
14.6	0.19179	0	0.071468	0	0.033771	0	0.01438	0	0.007085	0
14.8	0.191883	0	0.071219	0	0.034061	0	0.014448	0	0.007144	0
15	0.19177	0	0.071228	0	0.034437	0	0.014363	0	0.007244	0
15.2	0.191201	0	0.070389	0	0.034074	0	0.013641	0	0.00654	0
15.4	0.190313	0	0.069447	0	0.033308	0	0.012827	0	0.005758	0
15.6	0.189732	0	0.068878	0	0.033052	0	0.012799	0	0.005859	0
15.8	0.189113	0	0.068286	0	0.032237	0	0.012488	0	0.005459	0
16	0.188593	0	0.067405	0	0.03157	0	0.011552	0	0.005093	0
16.2	0.18761	0	0.06695	0	0.03082	0	0.010653	0	0.005051	0
16.4	0.186952	0	0.06628	0	0.030082	0	0.010281	0	0.004688	0
16.6	0.18634	0	0.065732	0	0.029991	0	0.009923	0	0.004059	0
16.8	0.185573	0	0.064929	0	0.028927	0	0.009286	0	0.004049	0
17	0.185003	0	0.064183	0	0.027966	0	0.009159	0	0.0041	0
17.2	0.18437	0	0.063484	0	0.027566	0	0.009286	0	0.004109	0
17.4	0.183539	0	0.063677	0	0.02692	0	0.009403	0	0.004349	0
17.6	0.183446	0	0.063531	0	0.026621	0	0.009276	0	0.003968	0
17.8	0.182809	0	0.063416	0	0.026344	0	0.009114	0	0.003954	0
18	0.182314	0	0.063629	0	0.026472	0	0.009334	0	0.0043	0
18.2	0.181837	0	0.063081	0	0.026086	0	0.009246	0	0.004419	0
18.4	0.181447	0	0.063035	0	0.026005	0	0.00918	0	0.004316	0
18.6	0.180924	0	0.063165	0	0.026157	0	0.009586	0	0.00412	0
18.8	0.180491	0	0.062711	0	0.026369	0	0.009205	0	0.00434	0
19	0.179878	0	0.061969	0	0.026	0	0.008732	0	0.003718	0
19.2	0.179633	0	0.060765	0	0.02556	0	0.008524	0	0.00324	0
19.4	0.179139	0	0.060335	0	0.025217	0	0.008656	0	0.003118	0
19.6	0.178447	0	0.059812	0	0.02461	0	0.007987	0	0.003141	0
19.8	0.177441	0	0.059083	0	0.024221	0	0.007527	0	0.002402	0
20	0.17708	0	0.058739	0	0.024194	0	0.007267	0	0.002227	0
20.2	0.176859	0	0.05873	0	0.024158	0	0.007168	0	0.002553	0
20.4	0.17666	0	0.058066	0	0.02328	0	0.007069	0	0.001662	0
20.6	0.17639	0	0.057727	0	0.023082	0	0.006681	0	0.001597	0
20.8	0.175844	0	0.056703	0	0.022144	0	0.006135	0	0.001468	0
21	0.175391	0	0.055936	0	0.021642	0	0.006154	0	0.001092	0
21.2	0.174924	0	0.055166	0	0.021484	0	0.00559	0	0.000748	0
21.4	0.174658	0	0.054735	0	0.020942	0	0.00483	0	0.00054	0
21.6	0.175235	0	0.054307	0	0.021036	0	0.005181	0	0.000285	0
21.8	0.17459	0	0.053565	0	0.02073	0	0.004828	0	0.000465	0
22	0.173708	0	0.053151	0	0.020238	0	0.004562	0	0.000229	0
22.2	0.173475	0	0.052636	0	0.020284	0	0.00456	0	0.000297	0
22.4	0.172585	0	0.051829	0	0.020049	0	0.00453	0	0.000354	0
22.6	0.172094	0	0.05153	0	0.019963	0	0.004701	0	0.000462	0
22.8	0.171887	0	0.050393	0	0.019395	0	0.003898	0	0.000818	0
23	0.170987	0	0.049496	0	0.01837	0	0.003089	0	-3.8e-05	0
23.2	0.1705	0	0.049344	0	0.018879	0	0.00329	0	0.000377	0
23.4	0.169599	0	0.049035	0	0.018683	0	0.003443	0	0.00065	0
23.6	0.168896	0	0.048813	0	0.018885	0	0.003073	0	0.00043	0
23.8	0.168521	0	0.048939	0	0.019292	0	0.003542	0	0.000284	0
24	0.168106	0	0.049058	0	0.019658	0	0.00398	0	0.001148	0
24.2	0.167716	0	0.048462	0	0.019053	0	0.003497	0	0.001094	0
24.4	0.16752	0	0.048448	0	0.018978	0	0.003753	0	0.000839	0
24.6	0.166593	0	0.048193	0	0.019049	0	0.003483	0	0.00084	0
24.8	0.166329	0	0.047573	0	0.018582	0	0.003168	0	0.000626	0
25	0.165914	0	0.0471	0	0.019187	0	0.003132	0	0.000701	0
25.2	0.165549	0	0.046756	0	0.018772	0	0.002648	0	0.000354	0
25.4	0.165058	0	0.046728	0	0.01839	0	0.002894	0	0.000354	0
25.6	0.16473	0	0.046093	0	0.017934	0	0.002216	0	-6.9e-05	0
25.8	0.163268	0	0.045567	0	0.016922	0	0.001502	0	-0.00048	0
26	0.162682	0	0.045315	0	0.016756	0	0.001351	0	-0.00095	0
26.2	0.162265	0	0.044663	0	0.016493	0	0.000838	0	-0.00135	0
26.4	0.161538	0	0.044119	0	0.01612	0	0.000803	0	-0.00141	0
26.6	0.161283	0	0.04383	0	0.015642	0	0.000563	0	-0.00146	0
26.8	0.160766	0	0.04255	0	0.014983	0	-0.00023	0	-0.00162	0
27	0.160168	0	0.042083	0	0.014494	0	-0.00042	0	-0.00159	0
27.2	0.160069	0	0.042003	0	0.014987	0	0.000224	0	-0.00069	0
27.4	0.159512	0	0.041185	0	0.014716	0	0.000318	0	-0.0007	0
27.6	0.159193	0	0.040585	0	0.014322	0	-0.00029	0	-0.00119	0
27.8	0.15925	0	0.040449	0	0.014098	0	-0.00022	0	-0.00084	0
28	0.159157	0	0.040036	0	0.013413	0	2.07e-05	0	-0.00047	0
28.2	0.15905	0	0.039266	0	0.012198	0	-0.00061	0	-0.00106	0
28.4	0.159034	0	0.03873	0	0.011913	0	-0.00037	0	-0.00132	0
28.6	0.157926	0	0.037547	0	0.010773	0	-0.00113	0	-0.00184	0
28.8	0.15738	0	0.036871	0	0.010047	0	-0.00154	0	-0.00215	0
29	0.156404	0	0.03599	0	0.00949	0	-0.00211	0	-0.00329	0
29.2	0.155161	0	0.035468	0	0.00814	0	-0.0027	0	-0.00402	0
29.4	0.15467	0	0.034941	0	0.007405	0	-0.0028	0	-0.00431	0
29.6	0.153869	0	0.034096	0	0.006673	0	-0.00378	0	-0.0054	0
29.8	0.153209	0	0.034409	0	0.006518	0	-0.00341	0	-0.00531	0
30	0.152474	0	0.03381	0	0.006973	0	-0.00359	0	-0.00541	0
30.2	0.151485	0	0.033253	0	0.006668	0	-0.0036	0	-0.00581	0
30.4	0.151337	0	0.032953	0	0.007074	0	-0.00311	0	-0.00556	0
30.6	0.150328	0	0.032057	0	0.006906	0	-0.00322	0	-0.00562	0
30.8	0.149987	0	0.031426	0	0.007314	0	-0.00329	0	-0.00511	0
31	0.149958	0	0.031738	0	0.007664	0	-0.00253	0	-0.00433	0
31.2	0.149799	0	0.03162	0	0.007899	0	-0.00246	0	-0.00385	0
31.4	0.149357	0	0.031067	0	0.007767	0	-0.00281	0	-0.00455	0
31.6	0.14889	0	0.030341	0	0.007506	0	-0.00325	0	-0.00481	0
31.8	0.149049	0	0.030864	0	0.00779	0	-0.00298	0	-0.00433	0
32	0.149479	0	0.030503	0	0.007181	0	-0.00286	0	-0.00394	0
32.2	0.148733	0	0.029587	0	0.006729	0	-0.00337	0	-0.00422	0
32.4	0.147975	0	0.028594	0	0.00622	0	-0.00372	0	-0.00465	0
32.6	0.147499	0	0.027921	0	0.005237	0	-0.00467	0	-0.00532	0
32.8	0.146576	0	0.027065	0	0.00409	0	-0.00536	0	-0.00629	0
33	0.146183	0	0.026635	0	0.003114	0	-0.00557	0	-0.00687	0
33.2	0.146076	0	0.026661	0	0.003186	0	-0.00546	0	-0.00657	0
33.4	0.145926	0	0.026383	0	0.002473	0	-0.00615	0	-0.00701	0
33.6	0.145258	0	0.026176	0	0.001878	0	-0.00651	0	-0.00736	0
33.8	0.145203	0	0.026355	0	0.001941	0	-0.00638	0	-0.00682	0
34	0.144588	0	0.025035	0	0.001428	0	-0.00705	0	-0.00738	0
34.2	0.144622	0	0.024541	0	0.001458	0	-0.00702	0	-0.0077	0
34.4	0.144488	0	0.024464	0	0.001151	0	-0.00741	0	-0.00782	0
34.6	0.143938	0	0.023458	0	0.000733	0	-0.00808	0	-0.00817	0
34.8	0.143862	0	0.023066	0	0.000655	0	-0.00826	0	-0.00742	0
35	0.143894	0	0.022966	0	3.71e-05	0	-0.00831	0	-0.00762	0
35.2	0.143931	0	0.023003	0	-0.00025	0	-0.00823	0	-0.00723	0
35.4	0.143449	0	0.023045	0	-0.00039	0	-0.00836	0	-0.00717	0
35.6	0.142911	0	0.022408	0	-0.00064	0	-0.00852	0	-0.00697	0
35.8	0.142892	0	0.022648	0	-0.00069	0	-0.0084	0	-0.00627	0
36	0.142266	0	0.02183	0	-0.00094	0	-0.00865	0	-0.00627	0
36.2	0.141224	0	0.020815	0	-0.00157	0	-0.00917	0	-0.00674	0
36.4	0.140847	0	0.02033	0	-0.00221	0	-0.00917	0	-0.00696	0
36.6	0.140447	0	0.019528	0	-0.00294	0	-0.00936	0	-0.00703	0
36.8	0.139	0	0.019097	0	-0.00349	0	-0.00943	0	-0.00718	0
37	0.139175	0	0.018898	0	-0.00395	0	-0.00891	0	-0.00694	0
37.2	0.138389	0	0.018716	0	-0.00443	0	-0.00929	0	-0.00692	0
37.4	0.137711	0	0.018056	0	-0.005	0	-0.0096	0	-0.00764	0
37.6	0.137405	0	0.017497	0	-0.00537	0	-0.0094	0	-0.00786	0
37.8	0.136996	0	0.016551	0	-0.00547	0	-0.00969	0	-0.00838	0
38	0.135981	0	0.015153	0	-0.00629	0	-0.01037	0	-0.00949	0
38.2	0.13536	0	0.014556	0	-0.00646	0	-0.01079	0	-0.00978	0
38.4	0.134865	0	0.014149	0	-0.00688	0	-0.0113	0	-0.00989	0
38.6	0.134459	0	0.012982	0	-0.00704	0	-0.01219	0	-0.01009	0
38.8	0.134016	0	0.012772	0	-0.00742	0	-0.0125	0	-0.0099	0
39	0.134067	0	0.012846	0	-0.0078	0	-0.01266	0	-0.01027	0
39.2	0.134176	0	0.012932	0	-0.00762	0	-0.01253	0	-0.0096	0
39.4	0.134055	0	0.01283	0	-0.00759	0	-0.01265	0	-0.00969	0
39.6	0.133718	0	0.012145	0	-0.00808	0	-0.013	0	-0.01018	0
39.8	0.133119	0	0.011765	0	-0.00796	0	-0.01303	0	-0.01026	0
40	0.132754	0	0.011388	0	-0.00802	0	-0.01327	0	-0.01079	0
40.2	0.132313	0	0.010718	0	-0.00825	0	-0.01335	0	-0.01119	0
40.4	0.131903	0	0.010832	0	-0.00831	0	-0.01334	0	-0.01103	0
40.6	0.131757	0	0.010623	0	-0.00799	0	-0.01285	0	-0.01034	0
40.8	0.131219	0	0.011011	0	-0.00802	0	-0.01263	0	-0.01016	0
41	0.130721	0	0.010327	0	-0.00849	0	-0.01247	0	-0.00999	0
41.2	0.130294	0	0.010396	0	-0.00821	0	-0.01199	0	-0.00962	0
41.4	0.130042	0	0.009745	0	-0.00798	0	-0.01177	0	-0.01012	0
41.6	0.129415	0	0.008918	0	-0.00855	0	-0.01169	0	-0.00967	0
41.8	0.128874	0	0.008524	0	-0.00858	0	-0.0121	0	-0.00969	0
42	0.12826	0	0.007612	0	-0.00901	0	-0.0121	0	-0.00965	0
42.2	0.1281	0	0.007002	0	-0.00897	0	-0.01248	0	-0.00913	0
42.4	0.127546	0	0.006122	0	-0.00908	0	-0.01303	0	-0.00921	0
42.6	0.127022	0	0.005391	0	-0.00921	0	-0.01364	0	-0.00917	0
42.8	0.126745	0	0.004949	0	-0.00954	0	-0.01385	0	-0.00922	0
43	0.126078	0	0.004249	0	-0.01011	0	-0.01417	0	-0.00933	0
43.2	0.125472	0	0.003639	0	-0.01053	0	-0.01432	0	-0.00933	0
43.4	0.12501	0	0.003141	0	-0.01129	0	-0.01437	0	-0.00981	0
43.6	0.124194	0	0.001921	0	-0.01245	0	-0.01505	0	-0.01074	0
43.8	0.123674	0	0.001336	0	-0.01239	0	-0.01522	0	-0.01068	0
44	0.123255	0	0.001045	0	-0.01283	0	-0.01564	0	-0.01061	0
44.2	0.12279	0	0.000685	0	-0.01318	0	-0.01652	0	-0.01094	0
44.4	0.122481	0	0.000571	0	-0.01363	0	-0.01702	0	-0.01089	0
44.6	0.122302	0	7.13e-05	0	-0.01345	0	-0.01699	0	-0.01065	0
44.8	0.121378	0	-0.00022	0	-0.0138	0	-0.01728	0	-0.0115	0
45	0.120728	0	-0.00114	0	-0.01445	0	-0.01728	0	-0.0119	0
45.2	0.120942	0	-0.00134	0	-0.01444	0	-0.0172	0	-0.01211	0
45.4	0.120365	0	-0.00145	0	-0.01439	0	-0.01751	0	-0.01234	0
45.6	0.120457	0	-0.00179	0	-0.01487	0	-0.01735	0	-0.0124	0
45.8	0.120004	0	-0.00251	0	-0.01516	0	-0.01776	0	-0.01316	0
46	0.119575	0	-0.00307	0	-0.01566	0	-0.01758	0	-0.01321	0
46.2	0.119543	0	-0.00316	0	-0.01591	0	-0.01798	0	-0.01318	0
46.4	0.119031	0	-0.00344	0	-0.01644	0	-0.01828	0	-0.01403	0
46.6	0.118255	0	-0.00399	0	-0.01675	0	-0.01904	0	-0.01438	0
46.8	0.118213	0	-0.00432	0	-0.01686	0	-0.01878	0	-0.01441	0
47	0.117008	0	-0.00513	0	-0.01788	0	-0.01936	0	-0.01496	0
47.2	0.116881	0	-0.00541	0	-0.01805	0	-0.01906	0	-0.01498	0
47.4	0.116905	0	-0.00563	0	-0.01825	0	-0.01939	0	-0.01446	0
47.6	0.117233	0	-0.00581	0	-0.01836	0	-0.01925	0	-0.01441	0
47.8	0.116916	0	-0.00622	0	-0.01904	0	-0.01961	0	-0.01391	0
48	0.116298	0	-0.0072	0	-0.02011	0	-0.02061	0	-0.01402	0
48.2	0.116235	0	-0.00753	0	-0.02046	0	-0.02125	0	-0.0143	0
48.4	0.115491	0	-0.00829	0	-0.0212	0	-0.02169	0	-0.01471	0
48.6	0.114979	0	-0.00887	0	-0.02166	0	-0.02189	0	-0.01482	0
48.8	0.114614	0	-0.00929	0	-0.02217	0	-0.02186	0	-0.01557	0
49	0.114421	0	-0.00942	0	-0.02186	0	-0.0215	0	-0.01466	0
49.2	0.113988	0	-0.00967	0	-0.02177	0	-0.02166	0	-0.01444	0
49.4	0.113704	0	-0.00964	0	-0.02148	0	-0.02138	0	-0.01386	0
49.6	0.113145	0	-0.01056	0	-0.02225	0	-0.02123	0	-0.01424	0
49.8	0.112264	0	-0.01142	0	-0.02243	0	-0.02158	0	-0.01469	0
50	0.11175	0	-0.01152	0	-0.02304	0	-0.02202	0	-0.01427	0
50.2	0.111228	0	-0.01226	0	-0.0233	0	-0.02298	0	-0.01484	0
50.4	0.110366	0	-0.01291	0	-0.02367	0	-0.02368	0	-0.01526	0
50.6	0.1095	0	-0.01377	0	-0.02372	0	-0.0241	0	-0.01511	0
50.8	0.109404	0	-0.01389	0	-0.02316	0	-0.0236	0	-0.01502	0
51	0.10836	0	-0.01455	0	-0.0239	0	-0.02449	0	-0.01543	0
51.2	0.109403	0	-0.01416	0	-0.02351	0	-0.02431	0	-0.01511	0
51.4	0.109393	0	-0.01414	0	-0.02371	0	-0.02474	0	-0.01495	0
51.6	0.109113	0	-0.01549	0	-0.02458	0	-0.02498	0	-0.01552	0
51.8	0.108328	0	-0.01612	0	-0.02584	0	-0.02567	0	-0.01584	0
52	0.107449	0	-0.01694	0	-0.02683	0	-0.02644	0	-0.01661	0
52.2	0.107622	0	-0.01709	0	-0.02733	0	-0.02636	0	-0.0172	0
52.4	0.106692	0	-0.01798	0	-0.02819	0	-0.02686	0	-0.01786	0
52.6	0.10624	0	-0.01833	0	-0.02865	0	-0.02703	0	-0.01757	0
52.8	0.105855	0	-0.01906	0	-0.02922	0	-0.02691	0	-0.01775	0
53	0.105297	0	-0.01929	0	-0.02941	0	-0.02703	0	-0.0171	0
53.2	0.10506	0	-0.0195	0	-0.02975	0	-0.02708	0	-0.01742	0
53.4	0.104561	0	-0.02016	0	-0.02985	0	-0.02704	0	-0.01714	0
53.6	0.1036	0	-0.02087	0	-0.03072	0	-0.02711	0	-0.01847	0
53.8	0.10283	0	-0.02165	0	-0.0311	0	-0.02795	0	-0.01886	0
54	0.102328	0	-0.02189	0	-0.03127	0	-0.02812	0	-0.01839	0
54.2	0.101523	0	-0.02265	0	-0.03157	0	-0.02857	0	-0.01891	0
54.4	0.101155	0	-0.02263	0	-0.03137	0	-0.02843	0	-0.01893	0
54.6	0.100674	0	-0.02309	0	-0.03112	0	-0.02799	0	-0.01938	0
54.8	0.100701	0	-0.02316	0	-0.03072	0	-0.0277	0	-0.01937	0
55	0.100622	0	-0.0233	0	-0.03101	0	-0.02791	0	-0.01927	0
55.2	0.101215	0	-0.02394	0	-0.03092	0	-0.02787	0	-0.01906	0
55.4	0.100358	0	-0.02497	0	-0.03151	0	-0.02817	0	-0.01941	0
55.6	0.099659	0	-0.02639	0	-0.03193	0	-0.02839	0	-0.02008	0
55.8	0.099307	0	-0.02631	0	-0.03219	0	-0.02849	0	-0.02073	0
56	0.098286	0	-0.02742	0	-0.03317	0	-0.02874	0	-0.02154	0
56.2	0.09821	0	-0.02814	0	-0.03337	0	-0.02913	0	-0.02165	0
56.4	0.097247	0	-0.02868	0	-0.03357	0	-0.03002	0	-0.02132	0
56.6	0.097532	0	-0.02876	0	-0.03373	0	-0.02986	0	-0.02081	0
56.8	0.096906	0	-0.02922	0	-0.03422	0	-0.02996	0	-0.02106	0
57	0.096582	0	-0.02912	0	-0.03456	0	-0.02983	0	-0.02077	0
57.2	0.09621	0	-0.02924	0	-0.03496	0	-0.03021	0	-0.0209	0
57.4	0.095066	0	-0.03006	0	-0.03576	0	-0.03086	0	-0.02086	0
57.6	0.094607	0	-0.03015	0	-0.03655	0	-0.03125	0	-0.02147	0
57.8	0.094219	0	-0.03028	0	-0.0361	0	-0.0316	0	-0.02055	0
58	0.094059	0	-0.03065	0	-0.03692	0	-0.03169	0	-0.02032	0
58.2	0.093312	0	-0.03152	0	-0.03788	0	-0.03218	0	-0.02045	0
58.4	0.094124	0	-0.03135	0	-0.03759	0	-0.03158	0	-0.01957	0
58.6	0.09359	0	-0.03225	0	-0.03833	0	-0.03169	0	-0.0197	0
58.8	0.093576	0	-0.0326	0	-0.03888	0	-0.03168	0	-0.01941	0
59	0.093053	0	-0.03352	0	-0.03962	0	-0.03178	0	-0.01972	0
59.2	0.092967	0	-0.03444	0	-0.04002	0	-0.03174	0	-0.0197	0
59.4	0.092479	0	-0.03469	0	-0.04061	0	-0.03189	0	-0.02038	0
59.6	0.092202	0	-0.03517	0	-0.04037	0	-0.03176	0	-0.02068	0
59.8	0.0919	0	-0.03533	0	-0.04063	0	-0.0318	0	-0.02107	0
60	0.091263	0	-0.036	0	-0.04094	0	-0.03205	0	-0.02158	0
60.2	0.09179	0	-0.03588	0	-0.04018	0	-0.03211	0	-0.02152	0
60.4	0.091398	0	-0.03547	0	-0.03982	0	-0.0323	0	-0.02175	0
60.6	0.090952	0	-0.03568	0	-0.03998	0	-0.03214	0	-0.0223	0
60.8	0.089659	0	-0.03602	0	-0.04038	0	-0.03257	0	-0.02266	0
61	0.089571	0	-0.03595	0	-0.04056	0	-0.03304	0	-0.02301	0
61.2	0.089513	0	-0.03557	0	-0.04103	0	-0.03384	0	-0.02333	0
61.4	0.08911	0	-0.0353	0	-0.04134	0	-0.03416	0	-0.02344	0
61.6	0.088742	0	-0.03575	0	-0.04169	0	-0.03478	0	-0.02385	0
61.8	0.088195	0	-0.03648	0	-0.0418	0	-0.03553	0	-0.02389	0
62	0.087966	0	-0.03757	0	-0.04293	0	-0.03609	0	-0.02442	0
62.2	0.087347	0	-0.03858	0	-0.04347	0	-0.03642	0	-0.02485	0
62.4	0.087778	0	-0.03863	0	-0.04364	0	-0.03599	0	-0.02448	0
62.6	0.08686	0	-0.03967	0	-0.04475	0	-0.03639	0	-0.02507	0
62.8	0.086466	0	-0.04006	0	-0.04506	0	-0.03631	0	-0.025	0
63	0.086033	0	-0.04098	0	-0.04567	0	-0.03642	0	-0.0253	0
63.2	0.085855	0	-0.04178	0	-0.04597	0	-0.03657	0	-0.02546	0
63.4	0.085829	0	-0.04232	0	-0.04621	0	-0.03618	0	-0.02563	0
63.6	0.085304	0	-0.04324	0	-0.04607	0	-0.03616	0	-0.02581	0
63.8	0.084444	0	-0.04378	0	-0.04645	0	-0.0361	0	-0.02597	0
64	0.083888	0	-0.04449	0	-0.04657	0	-0.03637	0	-0.02664	0
64.2	0.083416	0	-0.04493	0	-0.04668	0	-0.03674	0	-0.02639	0
64.4	0.082355	0	-0.04536	0	-0.04706	0	-0.03766	0	-0.0267	0
64.6	0.08249	0	-0.04532	0	-0.04686	0	-0.03768	0	-0.02643	0
64.8	0.082184	0	-0.04515	0	-0.04733	0	-0.0381	0	-0.02665	0
65	0.082135	0	-0.04507	0	-0.04798	0	-0.03882	0	-0.02693	0
65.2	0.081474	0	-0.04514	0	-0.04864	0	-0.03939	0	-0.02679	0
65.4	0.080883	0	-0.04554	0	-0.04898	0	-0.04001	0	-0.02705	0
65.6	0.080058	0	-0.04645	0	-0.04918	0	-0.04089	0	-0.02749	0
65.8	0.079681	0	-0.04722	0	-0.04924	0	-0.04119	0	-0.02765	0
66	0.079726	0	-0.04779	0	-0.04942	0	-0.04089	0	-0.02763	0
66.2	0.079427	0	-0.04824	0	-0.04982	0	-0.04102	0	-0.02754	0
66.4	0.079492	0	-0.04844	0	-0.05017	0	-0.04135	0	-0.02683	0
66.6	0.078934	0	-0.04935	0	-0.05076	0	-0.04174	0	-0.02682	0
66.8	0.078147	0	-0.05015	0	-0.05138	0	-0.04216	0	-0.02718	0
67	0.078167	0	-0.05116	0	-0.05153	0	-0.04233	0	-0.02758	0
67.2	0.078526	0	-0.05138	0	-0.05133	0	-0.04204	0	-0.02746	0
67.4	0.078369	0	-0.05151	0	-0.05189	0	-0.04165	0	-0.02735	0
67.6	0.077831	0	-0.05199	0	-0.05217	0	-0.04189	0	-0.02752	0
67.8	0.077232	0	-0.05236	0	-0.05267	0	-0.04225	0	-0.02785	0
68	0.076483	0	-0.05331	0	-0.05319	0	-0.04288	0	-0.0284	0
68.2	0.07598	0	-0.05364	0	-0.0537	0	-0.0432	0	-0.02833	0
68.4	0.07576	0	-0.05395	0	-0.05389	0	-0.04338	0	-0.02843	0
68.6	0.075397	0	-0.05413	0	-0.05455	0	-0.04368	0	-0.02901	0
68.8	0.073778	0	-0.05526	0	-0.05637	0	-0.04456	0	-0.02982	0
69	0.073361	0	-0.05547	0	-0.05663	0	-0.04452	0	-0.0299	0
69.2	0.072857	0	-0.05572	0	-0.05677	0	-0.04484	0	-0.03029	0
69.4	0.072638	0	-0.05549	0	-0.05685	0	-0.04473	0	-0.03059	0
69.6	0.071946	0	-0.05633	0	-0.05704	0	-0.0451	0	-0.03091	0
69.8	0.071577	0	-0.057	0	-0.0572	0	-0.04489	0	-0.03125	0
70	0.070956	0	-0.05715	0	-0.05759	0	-0.04515	0	-0.0315	0
70.2	0.070306	0	-0.05745	0	-0.05812	0	-0.0458	0	-0.03188	0
70.4	0.069608	0	-0.05809	0	-0.05884	0	-0.04596	0	-0.03194	0
70.6	0.069281	0	-0.05855	0	-0.05903	0	-0.04559	0	-0.03239	0
70.8	0.06896	0	-0.05888	0	-0.05923	0	-0.04561	0	-0.03279	0
71	0.069215	0	-0.05885	0	-0.05895	0	-0.04534	0	-0.03229	0
71.2	0.069709	0	-0.05865	0	-0.05887	0	-0.04509	0	-0.03181	0
71.4	0.069577	0	-0.05889	0	-0.0593	0	-0.04512	0	-0.03136	0
71.6	0.069858	0	-0.05917	0	-0.05898	0	-0.04523	0	-0.03107	0
71.8	0.069777	0	-0.05968	0	-0.0594	0	-0.04552	0	-0.03117	0
72	0.069536	0	-0.05956	0	-0.05938	0	-0.04563	0	-0.03067	0
72.2	0.069589	0	-0.05961	0	-0.05928	0	-0.04565	0	-0.0303	0
72.4	0.069383	0	-0.06002	0	-0.05969	0	-0.04599	0	-0.02989	0
72.6	0.0693	0	-0.06026	0	-0.0601	0	-0.04621	0	-0.02987	0
72.8	0.068594	0	-0.06105	0	-0.06051	0	-0.04646	0	-0.02983	0
73	0.069183	0	-0.06079	0	-0.05966	0	-0.0462	0	-0.02968	0
73.2	0.068232	0	-0.06176	0	-0.06019	0	-0.04681	0	-0.02988	0
73.4	0.067856	0	-0.06261	0	-0.0603	0	-0.04701	0	-0.0296	0
73.6	0.066811	0	-0.06402	0	-0.061	0	-0.04787	0	-0.03012	0
73.8	0.06584	0	-0.06409	0	-0.06145	0	-0.04774	0	-0.03079	0
74	0.064948	0	-0.06418	0	-0.06172	0	-0.04775	0	-0.03103	0
74.2	0.063949	0	-0.06493	0	-0.06263	0	-0.04831	0	-0.03156	0
74.4	0.063111	0	-0.06583	0	-0.06338	0	-0.04834	0	-0.03173	0
74.6	0.062686	0	-0.0663	0	-0.06374	0	-0.04861	0	-0.03234	0
74.8	0.062065	0	-0.06689	0	-0.0642	0	-0.04904	0	-0.03268	0
75	0.061606	0	-0.06749	0	-0.06459	0	-0.0491	0	-0.03242	0
75.2	0.061397	0	-0.06788	0	-0.06451	0	-0.04945	0	-0.03285	0
75.4	0.060717	0	-0.06829	0	-0.06565	0	-0.04978	0	-0.03273	0
75.6	0.060717	0	-0.06871	0	-0.06594	0	-0.05025	0	-0.03327	0
75.8	0.060292	0	-0.06868	0	-0.06627	0	-0.0505	0	-0.03348	0
76	0.060019	0	-0.06851	0	-0.06641	0	-0.05101	0	-0.03368	0
76.2	0.05997	0	-0.06888	0	-0.06668	0	-0.05079	0	-0.03344	0
76.4	0.059524	0	-0.06958	0	-0.0675	0	-0.05144	0	-0.03359	0
76.6	0.059815	0	-0.06989	0	-0.06716	0	-0.05167	0	-0.03307	0
76.8	0.059232	0	-0.07075	0	-0.06745	0	-0.05231	0	-0.03347	0
77	0.059295	0	-0.07134	0	-0.06738	0	-0.05233	0	-0.03317	0
77.2	0.058469	0	-0.07248	0	-0.06806	0	-0.05293	0	-0.03296	0
77.4	0.058665	0	-0.07251	0	-0.06803	0	-0.0527	0	-0.03296	0
77.6	0.057905	0	-0.07288	0	-0.06854	0	-0.05308	0	-0.03387	0
77.8	0.058017	0	-0.07267	0	-0.06823	0	-0.05253	0	-0.03397	0
78	0.057831	0	-0.07292	0	-0.06851	0	-0.05269	0	-0.03402	0
78.2	0.057381	0	-0.07359	0	-0.06894	0	-0.05363	0	-0.03432	0
78.4	0.057324	0	-0.07444	0	-0.06933	0	-0.054	0	-0.03474	0
78.6	0.0568	0	-0.07548	0	-0.06966	0	-0.05467	0	-0.03562	0
78.8	0.056283	0	-0.07639	0	-0.07018	0	-0.05488	0	-0.03627	0
79	0.055507	0	-0.07681	0	-0.07086	0	-0.05493	0	-0.03671	0
79.2	0.054935	0	-0.07704	0	-0.07128	0	-0.05536	0	-0.03751	0
79.4	0.054501	0	-0.07753	0	-0.07197	0	-0.05542	0	-0.03749	0
79.6	0.053857	0	-0.07835	0	-0.07228	0	-0.05583	0	-0.03819	0
79.8	0.052942	0	-0.07843	0	-0.07284	0	-0.05595	0	-0.03814	0
80	0.052778	0	-0.07896	0	-0.07343	0	-0.05588	0	-0.03819	0
80.2	0.052356	0	-0.07938	0	-0.074	0	-0.05606	0	-0.03769	0
80.4	0.051815	0	-0.08013	0	-0.07449	0	-0.05634	0	-0.03806	0
80.6	0.051688	0	-0.08014	0	-0.07425	0	-0.05645	0	-0.03805	0
80.8	0.050579	0	-0.08092	0	-0.07474	0	-0.05668	0	-0.03834	0
81	0.050415	0	-0.0814	0	-0.07481	0	-0.0564	0	-0.03768	0
81.2	0.050203	0	-0.08179	0	-0.07491	0	-0.05637	0	-0.03806	0
81.4	0.050058	0	-0.08217	0	-0.0752	0	-0.05607	0	-0.03796	0
81.6	0.04982	0	-0.0828	0	-0.07554	0	-0.0564	0	-0.03845	0
81.8	0.050085	0	-0.08307	0	-0.07576	0	-0.05613	0	-0.03779	0
82	0.049451	0	-0.0838	0	-0.07661	0	-0.05677	0	-0.03787	0
82.2	0.049113	0	-0.08431	0	-0.07663	0	-0.05735	0	-0.03768	0
82.4	0.048756	0	-0.08489	0	-0.07739	0	-0.05803	0	-0.03769	0
82.6	0.048578	0	-0.08552	0	-0.0776	0	-0.05821	0	-0.03807	0
82.8	0.048192	0	-0.0856	0	-0.07808	0	-0.05847	0	-0.03838	0
83	0.048242	0	-0.0854	0	-0.07818	0	-0.05863	0	-0.03836	0
83.2	0.048248	0	-0.0858	0	-0.07823	0	-0.05889	0	-0.03864	0
83.4	0.048259	0	-0.08567	0	-0.07855	0	-0.05916	0	-0.03836	0
83.6	0.047673	0	-0.08594	0	-0.07904	0	-0.05961	0	-0.03866	0
83.8	0.04746	0	-0.08554	0	-0.07932	0	-0.06001	0	-0.0385	0
84	0.04725	0	-0.08593	0	-0.07952	0	-0.06012	0	-0.03838	0
84.2	0.04669	0	-0.08612	0	-0.08022	0	-0.06108	0	-0.039	0
84.4	0.046886	0	-0.08604	0	-0.07991	0	-0.06108	0	-0.03939	0
84.6	0.046576	0	-0.08631	0	-0.08003	0	-0.0615	0	-0.0398	0
84.8	0.046131	0	-0.08683	0	-0.08008	0	-0.06114	0	-0.03939	0
85	0.046084	0	-0.08724	0	-0.08094	0	-0.06133	0	-0.03978	0
85.2	0.045403	0	-0.08791	0	-0.08146	0	-0.06124	0	-0.04025	0
85.4	0.044823	0	-0.08822	0	-0.08189	0	-0.06128	0	-0.03998	0
85.6	0.044756	0	-0.08787	0	-0.082	0	-0.06065	0	-0.04027	0
85.8	0.04397	0	-0.08864	0	-0.08262	0	-0.06049	0	-0.04028	0
86	0.043373	0	-0.08909	0	-0.08249	0	-0.06056	0	-0.04021	0
86.2	0.042976	0	-0.08894	0	-0.08275	0	-0.06097	0	-0.04045	0
86.4	0.042207	0	-0.08948	0	-0.08345	0	-0.06158	0	-0.04092	0
86.6	0.04191	0	-0.08977	0	-0.08368	0	-0.06152	0	-0.04124	0
86.8	0.041609	0	-0.09039	0	-0.08441	0	-0.06232	0	-0.0415	0
87	0.041807	0	-0.09057	0	-0.08424	0	-0.06187	0	-0.04114	0
87.2	0.041024	0	-0.09069	0	-0.08434	0	-0.06186	0	-0.04144	0
87.4	0.040384	0	-0.09075	0	-0.08448	0	-0.06227	0	-0.04166	0
87.6	0.039603	0	-0.09198	0	-0.08441	0	-0.06238	0	-0.04207	0
87.8	0.039234	0	-0.09233	0	-0.08472	0	-0.06271	0	-0.04196	0
88	0.038841	0	-0.09324	0	-0.08475	0	-0.06295	0	-0.04215	0
88.2	0.038681	0	-0.09344	0	-0.08476	0	-0.06347	0	-0.04261	0
88.4	0.038579	0	-0.09364	0	-0.0849	0	-0.06371	0	-0.04272	0
88.6	0.03853	0	-0.09464	0	-0.08523	0	-0.0638	0	-0.04264	0
88.8	0.038134	0	-0.09482	0	-0.08566	0	-0.06361	0	-0.04234	0
89	0.037909	0	-0.09516	0	-0.08688	0	-0.06366	0	-0.04283	0
89.2	0.037818	0	-0.09495	0	-0.08646	0	-0.06302	0	-0.04259	0
89.4	0.037449	0	-0.09476	0	-0.08619	0	-0.0628	0	-0.04233	0
89.6	0.037517	0	-0.09476	0	-0.08636	0	-0.06236	0	-0.04232	0
89.8	0.037302	0	-0.09536	0	-0.0867	0	-0.06287	0	-0.04265	0
90	0.037199	0	-0.09563	0	-0.08718	0	-0.06338	0	-0.04242	0
90.2	0.037205	0	-0.09553	0	-0.08777	0	-0.06382	0	-0.04233	0
90.4	0.036988	0	-0.09602	0	-0.08824	0	-0.06387	0	-0.04218	0
90.6	0.037169	0	-0.09612	0	-0.08857	0	-0.06385	0	-0.04146	0
90.8	0.037537	0	-0.09665	0	-0.08889	0	-0.06402	0	-0.04147	0
91	0.036916	0	-0.09725	0	-0.0889	0	-0.06408	0	-0.04156	0
91.2	0.036046	0	-0.09803	0	-0.08946	0	-0.06493	0	-0.04222	0
91.4	0.036069	0	-0.09898	0	-0.09002	0	-0.06574	0	-0.04285	0
91.6	0.035394	0	-0.10034	0	-0.09032	0	-0.06638	0	-0.04328	0
91.8	0.03512	0	-0.10109	0	-0.09111	0	-0.06712	0	-0.04375	0
92	0.03436	0	-0.10194	0	-0.09148	0	-0.06755	0	-0.04444	0
92.2	0.033778	0	-0.10216	0	-0.09179	0	-0.06839	0	-0.04456	0
92.4	0.033312	0	-0.10305	0	-0.09292	0	-0.0692	0	-0.0454	0
92.6	0.03331	0	-0.10386	0	-0.09291	0	-0.06917	0	-0.04508	0
92.8	0.032369	0	-0.10391	0	-0.09358	0	-0.06908	0	-0.0456	0
93	0.031408	0	-0.1045	0	-0.09411	0	-0.06962	0	-0.04639	0
93.2	0.030456	0	-0.10486	0	-0.09431	0	-0.07022	0	-0.04668	0
93.4	0.028993	0	-0.10536	0	-0.0947	0	-0.07068	0	-0.04687	0
93.6	0.028282	0	-0.10599	0	-0.09522	0	-0.07098	0	-0.04721	0
93.8	0.027104	0	-0.10713	0	-0.0956	0	-0.07138	0	-0.04776	0
94	0.026836	0	-0.10767	0	-0.09562	0	-0.07142	0	-0.04741	0
94.2	0.026698	0	-0.10736	0	-0.09545	0	-0.07101	0	-0.04714	0
94.4	0.026067	0	-0.10782	0	-0.09612	0	-0.07139	0	-0.04722	0
94.6	0.025875	0	-0.1076	0	-0.09652	0	-0.07167	0	-0.04684	0
94.8	0.025649	0	-0.10795	0	-0.09683	0	-0.07234	0	-0.04728	0
95	0.025334	0	-0.10859	0	-0.09728	0	-0.07276	0	-0.0477	0
95.2	0.024991	0	-0.10869	0	-0.09771	0	-0.07336	0	-0.04815	0
95.4	0.025087	0	-0.10861	0	-0.09808	0	-0.07344	0	-0.04881	0
95.6	0.024797	0	-0.1088	0	-0.09821	0	-0.07337	0	-0.04885	0
95.8	0.025145	0	-0.10901	0	-0.09881	0	-0.07272	0	-0.04866	0
96	0.024967	0	-0.10891	0	-0.09893	0	-0.0725	0	-0.04875	0
96.2	0.02501	0	-0.10885	0	-0.09925	0	-0.07222	0	-0.04861	0
96.4	0.024983	0	-0.10912	0	-0.09997	0	-0.07192	0	-0.04898	0
96.6	0.024885	0	-0.10909	0	-0.09978	0	-0.0714	0	-0.04833	0
96.8	0.024031	0	-0.10941	0	-0.10054	0	-0.07202	0	-0.04906	0
97	0.023915	0	-0.10953	0	-0.10113	0	-0.07241	0	-0.04903	0
97.2	0.023394	0	-0.11032	0	-0.10185	0	-0.0729	0	-0.04909	0
97.4	0.022681	0	-0.11053	0	-0.10159	0	-0.0728	0	-0.04875	0
97.6	0.021782	0	-0.11164	0	-0.10233	0	-0.07316	0	-0.04891	0
97.8	0.021181	0	-0.11254	0	-0.10259	0	-0.07331	0	-0.04936	0
98	0.021466	0	-0.11256	0	-0.1025	0	-0.07374	0	-0.04861	0
98.2	0.020816	0	-0.11275	0	-0.10305	0	-0.07443	0	-0.04828	0
98.4	0.020605	0	-0.11322	0	-0.10338	0	-0.07478	0	-0.04826	0
98.6	0.020861	0	-0.11351	0	-0.10316	0	-0.07519	0	-0.04822	0
98.8	0.020746	0	-0.114	0	-0.10277	0	-0.07562	0	-0.04861	0
99	0.02076	0	-0.11445	0	-0.10293	0	-0.07565	0	-0.04883	0
99.2	0.020444	0	-0.11466	0	-0.10311	0	-0.07581	0	-0.04922	0
99.4	0.020038	0	-0.1151	0	-0.10283	0	-0.07573	0	-0.04997	0
99.6	0.01983	0	-0.11502	0	-0.10254	0	-0.07557	0	-0.0499	0
99.8	0.018902	0	-0.11562	0	-0.10302	0	-0.07553	0	-0.05004	0
100	0.018214	0	-0.11603	0	-0.10351	0	-0.07579	0	-0.05039	0
100.2	0.018227	0	-0.11668	0	-0.10351	0	-0.07541	0	-0.05043	0
100.4	0.017678	0	-0.11724	0	-0.10426	0	-0.07584	0	-0.0513	0
100.6	0.01776	0	-0.11765	0	-0.10397	0	-0.07579	0	-0.0513	0
100.8	0.017957	0	-0.11815	0	-0.10369	0	-0.07597	0	-0.0517	0
101	0.018163	0	-0.11863	0	-0.10395	0	-0.07589	0	-0.05158	0
101.2	0.017409	0	-0.11962	0	-0.10458	0	-0.07643	0	-0.05199	0
101.4	0.016985	0	-0.11992	0	-0.10463	0	-0.07632	0	-0.05154	0
101.6	0.015939	0	-0.12064	0	-0.10583	0	-0.07695	0	-0.05189	0
101.8	0.016099	0	-0.12078	0	-0.10587	0	-0.07679	0	-0.05138	0
102	0.01591	0	-0.12108	0	-0.10616	0	-0.07719	0	-0.05024	0
102.2	0.015485	0	-0.12134	0	-0.1065	0	-0.07759	0	-0.05017	0
102.4	0.01503	0	-0.12169	0	-0.10681	0	-0.07796	0	-0.05022	0
102.6	0.01482	0	-0.12237	0	-0.10716	0	-0.07856	0	-0.05029	0
102.8	0.014319	0	-0.12279	0	-0.10759	0	-0.07926	0	-0.05061	0
103	0.013597	0	-0.12364	0	-0.10872	0	-0.07954	0	-0.05144	0
103.2	0.013239	0	-0.12384	0	-0.10896	0	-0.07966	0	-0.05158	0
103.4	0.012353	0	-0.12385	0	-0.10931	0	-0.08024	0	-0.05219	0
103.6	0.011883	0	-0.12358	0	-0.1103	0	-0.08044	0	-0.05163	0
103.8	0.011156	0	-0.12444	0	-0.11114	0	-0.08089	0	-0.05173	0
104	0.010703	0	-0.12506	0	-0.11215	0	-0.08142	0	-0.05248	0
104.2	0.010608	0	-0.12527	0	-0.11189	0	-0.08169	0	-0.05338	0
104.4	0.010038	0	-0.12542	0	-0.11258	0	-0.08204	0	-0.05446	0
104.6	0.010544	0	-0.12525	0	-0.11213	0	-0.08164	0	-0.05412	0
104.8	0.010542	0	-0.12536	0	-0.11199	0	-0.08139	0	-0.05436	0
105	0.010586	0	-0.12561	0	-0.11277	0	-0.08109	0	-0.05436	0
105.2	0.010425	0	-0.12583	0	-0.11338	0	-0.08123	0	-0.05425	0
105.4	0.009849	0	-0.12629	0	-0.11357	0	-0.08098	0	-0.05399	0
105.6	0.009666	0	-0.12647	0	-0.11402	0	-0.08081	0	-0.05337	0
105.8	0.009367	0	-0.12708	0	-0.11432	0	-0.08066	0	-0.05267	0
106	0.008541	0	-0.1276	0	-0.11505	0	-0.08118	0	-0.05263	0
106.2	0.00811	0	-0.1278	0	-0.11506	0	-0.08129	0	-0.05279	0
106.4	0.007963	0	-0.12839	0	-0.11537	0	-0.08165	0	-0.05318	0
106.6	0.007083	0	-0.13001	0	-0.11609	0	-0.08246	0	-0.0542	0
106.8	0.007205	0	-0.13053	0	-0.11625	0	-0.08258	0	-0.0545	0
107	0.006942	0	-0.13097	0	-0.11672	0	-0.08241	0	-0.05504	0
107.2	0.006765	0	-0.13119	0	-0.11683	0	-0.0832	0	-0.05508	0
107.4	0.006567	0	-0.13121	0	-0.11712	0	-0.08343	0	-0.05517	0
107.6	0.006336	0	-0.13159	0	-0.1175	0	-0.08365	0	-0.05531	0
107.8	0.006172	0	-0.1319	0	-0.11704	0	-0.08398	0	-0.05555	0
108	0.006231	0	-0.13152	0	-0.11655	0	-0.08428	0	-0.05617	0
108.2	0.006407	0	-0.13137	0	-0.11609	0	-0.08403	0	-0.05628	0
108.4	0.006235	0	-0.13224	0	-0.11625	0	-0.08438	0	-0.05656	0
108.6	0.006428	0	-0.13219	0	-0.11598	0	-0.0844	0	-0.05618	0
108.8	0.006414	0	-0.13236	0	-0.11576	0	-0.08425	0	-0.05627	0
109	0.005833	0	-0.13278	0	-0.11621	0	-0.08443	0	-0.05627	0
109.2	0.004703	0	-0.13421	0	-0.11696	0	-0.08516	0	-0.05612	0
109.4	0.004322	0	-0.13459	0	-0.11714	0	-0.08498	0	-0.05595	0
109.6	0.003872	0	-0.13526	0	-0.1176	0	-0.08501	0	-0.05549	0
109.8	0.002769	0	-0.13531	0	-0.11825	0	-0.08532	0	-0.05624	0
110	0.001762	0	-0.13585	0	-0.11929	0	-0.08593	0	-0.05677	0
110.2	0.001648	0	-0.13618	0	-0.11925	0	-0.08555	0	-0.0566	0
110.4	0.001231	0	-0.13684	0	-0.11965	0	-0.08568	0	-0.05709	0
110.6	-0.00012	0	-0.13789	0	-0.12063	0	-0.08611	0	-0.05763	0
110.8	0.000317	0	-0.13747	0	-0.12082	0	-0.08586	0	-0.05722	0
111	0.000273	0	-0.13718	0	-0.12098	0	-0.08607	0	-0.0574	0
111.2	0.000399	0	-0.13734	0	-0.12133	0	-0.08641	0	-0.0574	0
111.4	8.69e-05	0	-0.13765	0	-0.12166	0	-0.08655	0	-0.05715	0
111.6	-0.00032	0	-0.13804	0	-0.12221	0	-0.08676	0	-0.05753	0
111.8	-0.00024	0	-0.13789	0	-0.1223	0	-0.08675	0	-0.05753	0
112	-0.00063	0	-0.13831	0	-0.12243	0	-0.08691	0	-0.05816	0
112.2	-0.00092	0	-0.139	0	-0.12316	0	-0.08721	0	-0.05821	0
112.4	-0.00153	0	-0.13933	0	-0.12297	0	-0.08803	0	-0.05829	0
112.6	-0.00212	0	-0.13955	0	-0.12316	0	-0.08823	0	-0.05834	0
112.8	-0.00258	0	-0.13974	0	-0.12285	0	-0.08805	0	-0.05786	0
113	-0.00363	0	-0.14004	0	-0.12328	0	-0.08833	0	-0.05794	0
113.2	-0.00329	0	-0.14058	0	-0.12362	0	-0.08826	0	-0.05787	0
113.4	-0.00335	0	-0.14067	0	-0.12334	0	-0.0882	0	-0.05792	0
113.6	-0.00356	0	-0.14107	0	-0.12358	0	-0.08803	0	-0.05798	0
113.8	-0.00381	0	-0.14114	0	-0.12422	0	-0.08857	0	-0.05834	0
114	-0.00411	0	-0.14257	0	-0.12494	0	-0.08916	0	-0.05797	0
114.2	-0.00361	0	-0.14239	0	-0.12414	0	-0.08837	0	-0.05733	0
114.4	-0.00397	0	-0.14258	0	-0.12456	0	-0.08869	0	-0.05708	0
114.6	-0.0042	0	-0.14251	0	-0.12482	0	-0.08909	0	-0.0571	0
114.8	-0.0037	0	-0.14216	0	-0.12489	0	-0.08957	0	-0.05683	0
115	-0.00393	0	-0.1427	0	-0.12516	0	-0.09039	0	-0.05701	0
115.2	-0.00475	0	-0.14376	0	-0.12624	0	-0.09145	0	-0.05732	0
115.4	-0.0055	0	-0.14454	0	-0.1268	0	-0.09215	0	-0.05731	0
115.6	-0.00601	0	-0.1448	0	-0.12758	0	-0.09265	0	-0.05771	0
115.8	-0.00665	0	-0.14508	0	-0.12785	0	-0.093	0	-0.05777	0
116	-0.0076	0	-0.14606	0	-0.12835	0	-0.09386	0	-0.05825	0
116.2	-0.00792	0	-0.14602	0	-0.12846	0	-0.09383	0	-0.05815	0
116.4	-0.00895	0	-0.14619	0	-0.12882	0	-0.09435	0	-0.05878	0
116.6	-0.00964	0	-0.14695	0	-0.12947	0	-0.09422	0	-0.05903	0
116.8	-0.01012	0	-0.14698	0	-0.12943	0	-0.09387	0	-0.0592	0
117	-0.01026	0	-0.14729	0	-0.13	0	-0.09375	0	-0.0597	0
117.2	-0.01006	0	-0.14748	0	-0.13025	0	-0.09355	0	-0.06001	0
117.4	-0.01021	0	-0.14794	0	-0.13027	0	-0.09333	0	-0.06005	0
117.6	-0.00968	0	-0.14811	0	-0.13093	0	-0.093	0	-0.05982	0
117.8	-0.00967	0	-0.14838	0	-0.13156	0	-0.09315	0	-0.06007	0
118	-0.00975	0	-0.14914	0	-0.1318	0	-0.09329	0	-0.06009	0
118.2	-0.0101	0	-0.14912	0	-0.13199	0	-0.09266	0	-0.06042	0
118.4	-0.0102	0	-0.14926	0	-0.13284	0	-0.09313	0	-0.06069	0
118.6	-0.01038	0	-0.14952	0	-0.13329	0	-0.09325	0	-0.06099	0
118.8	-0.01048	0	-0.15036	0	-0.13377	0	-0.09377	0	-0.06119	0
119	-0.01082	0	-0.15089	0	-0.13385	0	-0.09419	0	-0.06119	0
119.2	-0.01112	0	-0.15179	0	-0.13382	0	-0.09477	0	-0.06134	0
119.4	-0.01061	0	-0.15145	0	-0.13347	0	-0.09454	0	-0.06072	0
119.6	-0.01131	0	-0.15191	0	-0.13389	0	-0.09512	0	-0.06138	0
119.8	-0.01186	0	-0.15255	0	-0.13422	0	-0.09553	0	-0.0616	0
120	-0.01253	0	-0.15326	0	-0.13452	0	-0.09592	0	-0.06262	0
120.2	-0.01243	0	-0.15357	0	-0.1343	0	-0.0958	0	-0.06269	0
120.4	-0.01324	0	-0.15424	0	-0.13471	0	-0.09659	0	-0.0631	0
120.6	-0.01386	0	-0.15493	0	-0.13465	0	-0.09642	0	-0.06286	0
120.8	-0.015	0	-0.15599	0	-0.13479	0	-0.09685	0	-0.0635	0
121	-0.01485	0	-0.15623	0	-0.13488	0	-0.09692	0	-0.06383	0
121.2	-0.0153	0	-0.15602	0	-0.13482	0	-0.09711	0	-0.06415	0
121.4	-0.01578	0	-0.15662	0	-0.13518	0	-0.09755	0	-0.06441	0
121.6	-0.01658	0	-0.15727	0	-0.13626	0	-0.09773	0	-0.06495	0
121.8	-0.01731	0	-0.1577	0	-0.13684	0	-0.09809	0	-0.06548	0
122	-0.01748	0	-0.15835	0	-0.13724	0	-0.09808	0	-0.06553	0
122.2	-0.01814	0	-0.15854	0	-0.13768	0	-0.09809	0	-0.06592	0
122.4	-0.01811	0	-0.15822	0	-0.13784	0	-0.09877	0	-0.06565	0
122.6	-0.01809	0	-0.15819	0	-0.13825	0	-0.09872	0	-0.06513	0
122.8	-0.018	0	-0.15798	0	-0.1385	0	-0.09914	0	-0.06498	0
123	-0.01781	0	-0.15769	0	-0.13845	0	-0.09932	0	-0.06473	0
123.2	-0.0177	0	-0.1581	0	-0.13867	0	-0.09951	0	-0.06406	0
123.4	-0.01729	0	-0.15751	0	-0.13904	0	-0.09891	0	-0.06373	0
123.6	-0.01786	0	-0.15834	0	-0.13967	0	-0.09925	0	-0.06408	0
123.8	-0.01775	0	-0.15872	0	-0.14008	0	-0.09936	0	-0.06328	0
124	-0.01738	0	-0.15844	0	-0.13961	0	-0.09878	0	-0.06255	0
124.2	-0.01683	0	-0.15855	0	-0.1392	0	-0.09872	0	-0.06153	0
124.4	-0.01736	0	-0.15898	0	-0.139	0	-0.09854	0	-0.06078	0
124.6	-0.01789	0	-0.15955	0	-0.13917	0	-0.0985	0	-0.06099	0
124.8	-0.01805	0	-0.15986	0	-0.13915	0	-0.09871	0	-0.06136	0
125	-0.01785	0	-0.1599	0	-0.13933	0	-0.09887	0	-0.06169	0
125.2	-0.01837	0	-0.16029	0	-0.13945	0	-0.09916	0	-0.06232	0
125.4	-0.01941	0	-0.1618	0	-0.14035	0	-0.09998	0	-0.06356	0
125.6	-0.01934	0	-0.16211	0	-0.14113	0	-0.09999	0	-0.06384	0
125.8	-0.01916	0	-0.1627	0	-0.14131	0	-0.10086	0	-0.06426	0
126	-0.01874	0	-0.16242	0	-0.14085	0	-0.10063	0	-0.06473	0
126.2	-0.01949	0	-0.16282	0	-0.14122	0	-0.10178	0	-0.06547	0
126.4	-0.01975	0	-0.1627	0	-0.14163	0	-0.10213	0	-0.06542	0
126.6	-0.01973	0	-0.16255	0	-0.14206	0	-0.10213	0	-0.06572	0
126.8	-0.02059	0	-0.16337	0	-0.14291	0	-0.10325	0	-0.06612	0
127	-0.02115	0	-0.1639	0	-0.14345	0	-0.10343	0	-0.06632	0
127.2	-0.02214	0	-0.16449	0	-0.1439	0	-0.10414	0	-0.06632	0
127.4	-0.02265	0	-0.16512	0	-0.1444	0	-0.10457	0	-0.06683	0
127.6	-0.02377	0	-0.16641	0	-0.14534	0	-0.1055	0	-0.06683	0
127.8	-0.02444	0	-0.16661	0	-0.14549	0	-0.10553	0	-0.06645	0
128	-0.02488	0	-0.1665	0	-0.14559	0	-0.10543	0	-0.06599	0
128.2	-0.02557	0	-0.16747	0	-0.14596	0	-0.10622	0	-0.06619	0
128.4	-0.02609	0	-0.16786	0	-0.146	0	-0.10596	0	-0.06608	0
128.6	-0.02595	0	-0.16808	0	-0.14602	0	-0.10577	0	-0.06663	0
128.8	-0.02607	0	-0.16819	0	-0.14591	0	-0.10555	0	-0.0666	0
129	-0.02641	0	-0.16854	0	-0.1462	0	-0.1053	0	-0.06699	0
129.2	-0.02617	0	-0.16872	0	-0.14646	0	-0.10519	0	-0.06708	0
129.4	-0.02628	0	-0.16911	0	-0.14688	0	-0.10557	0	-0.0671	0
129.6	-0.02562	0	-0.16893	0	-0.14691	0	-0.10528	0	-0.06676	0
129.8	-0.02565	0	-0.16934	0	-0.14695	0	-0.10556	0	-0.06702	0
130	-0.02583	0	-0.16935	0	-0.14686	0	-0.105	0	-0.06689	0
130.2	-0.02615	0	-0.17013	0	-0.14715	0	-0.10509	0	-0.06672	0
130.4	-0.02597	0	-0.1701	0	-0.14725	0	-0.10482	0	-0.06659	0
130.6	-0.02614	0	-0.1705	0	-0.1476	0	-0.10515	0	-0.06695	0
130.8	-0.02702	0	-0.17141	0	-0.14875	0	-0.10609	0	-0.06719	0
131	-0.02763	0	-0.17176	0	-0.14933	0	-0.1063	0	-0.06768	0
131.2	-0.02827	0	-0.17222	0	-0.14945	0	-0.10681	0	-0.06782	0
131.4	-0.02859	0	-0.17304	0	-0.15017	0	-0.10727	0	-0.06828	0
131.6	-0.02929	0	-0.17424	0	-0.15075	0	-0.10806	0	-0.06898	0
131.8	-0.02978	0	-0.17424	0	-0.15099	0	-0.10834	0	-0.06973	0
132	-0.03015	0	-0.17481	0	-0.15167	0	-0.10898	0	-0.0702	0
132.2	-0.03045	0	-0.1755	0	-0.152	0	-0.1092	0	-0.07106	0
132.4	-0.0311	0	-0.17605	0	-0.15219	0	-0.10901	0	-0.07159	0
132.6	-0.03138	0	-0.17626	0	-0.15218	0	-0.10915	0	-0.07235	0
132.8	-0.03228	0	-0.17617	0	-0.15242	0	-0.10917	0	-0.07251	0
133	-0.03306	0	-0.17633	0	-0.15278	0	-0.10954	0	-0.07272	0
133.2	-0.03297	0	-0.17632	0	-0.15298	0	-0.10972	0	-0.07197	0
133.4	-0.03333	0	-0.17653	0	-0.15314	0	-0.11023	0	-0.07193	0
133.6	-0.03396	0	-0.17759	0	-0.15386	0	-0.11108	0	-0.07226	0
133.8	-0.03357	0	-0.17723	0	-0.15391	0	-0.11092	0	-0.07143	0
134	-0.03417	0	-0.178	0	-0.15454	0	-0.11146	0	-0.07189	0
134.2	-0.03429	0	-0.17811	0	-0.15424	0	-0.11124	0	-0.07152	0
134.4	-0.03449	0	-0.17825	0	-0.15475	0	-0.11184	0	-0.07133	0
134.6	-0.0349	0	-0.17809	0	-0.15558	0	-0.11179	0	-0.07082	0
134.8	-0.03514	0	-0.17807	0	-0.15626	0	-0.11188	0	-0.07072	0
135	-0.03519	0	-0.17832	0	-0.15681	0	-0.11198	0	-0.07046	0
135.2	-0.03514	0	-0.17776	0	-0.15683	0	-0.11159	0	-0.06982	0
135.4	-0.03482	0	-0.17783	0	-0.15688	0	-0.11171	0	-0.06995	0
135.6	-0.03473	0	-0.17784	0	-0.15663	0	-0.11101	0	-0.06983	0
135.8	-0.03474	0	-0.17762	0	-0.15691	0	-0.11094	0	-0.07	0
136	-0.03467	0	-0.17783	0	-0.15709	0	-0.11062	0	-0.06987	0
136.2	-0.03505	0	-0.17846	0	-0.15762	0	-0.11077	0	-0.07032	0
136.4	-0.03557	0	-0.17933	0	-0.15796	0	-0.1114	0	-0.07076	0
136.6	-0.03608	0	-0.17948	0	-0.15753	0	-0.11136	0	-0.07118	0
136.8	-0.03598	0	-0.17948	0	-0.15735	0	-0.11111	0	-0.07087	0
137	-0.03652	0	-0.18045	0	-0.15753	0	-0.11181	0	-0.07104	0
137.2	-0.03615	0	-0.18105	0	-0.15781	0	-0.11235	0	-0.07104	0
137.4	-0.03652	0	-0.18148	0	-0.15794	0	-0.11295	0	-0.07163	0
137.6	-0.03642	0	-0.1818	0	-0.15759	0	-0.11306	0	-0.07148	0
137.8	-0.03671	0	-0.18194	0	-0.15739	0	-0.11293	0	-0.07132	0
138	-0.03731	0	-0.18327	0	-0.15761	0	-0.11349	0	-0.07212	0
138.2	-0.03759	0	-0.18368	0	-0.15717	0	-0.1132	0	-0.07141	0
138.4	-0.03806	0	-0.18418	0	-0.15777	0	-0.11373	0	-0.07169	0
138.6	-0.03826	0	-0.18416	0	-0.15794	0	-0.11306	0	-0.07123	0
138.8	-0.03827	0	-0.18492	0	-0.15803	0	-0.11283	0	-0.07175	0
139	-0.03852	0	-0.18518	0	-0.15849	0	-0.1128	0	-0.07156	0
139.2	-0.03901	0	-0.18531	0	-0.15853	0	-0.11212	0	-0.07168	0
139.4	-0.03931	0	-0.18529	0	-0.15886	0	-0.11253	0	-0.07204	0
139.6	-0.0399	0	-0.18602	0	-0.15971	0	-0.11259	0	-0.07228	0
139.8	-0.04049	0	-0.18628	0	-0.16064	0	-0.11368	0	-0.07302	0
140	-0.04163	0	-0.18727	0	-0.16124	0	-0.11418	0	-0.07362	0
140.2	-0.04285	0	-0.18839	0	-0.1622	0	-0.11535	0	-0.07455	0
140.4	-0.0435	0	-0.18915	0	-0.16253	0	-0.11623	0	-0.07517	0
140.6	-0.04399	0	-0.18882	0	-0.16276	0	-0.1166	0	-0.07527	0
140.8	-0.04398	0	-0.18919	0	-0.16318	0	-0.11753	0	-0.07558	0
141	-0.0449	0	-0.19013	0	-0.16394	0	-0.11891	0	-0.07653	0
141.2	-0.0452	0	-0.19041	0	-0.16451	0	-0.11971	0	-0.07707	0
141.4	-0.04573	0	-0.19068	0	-0.1646	0	-0.12007	0	-0.07749	0
141.6	-0.045	0	-0.19065	0	-0.16425	0	-0.12007	0	-0.07761	0
141.8	-0.04562	0	-0.19143	0	-0.16485	0	-0.12069	0	-0.07813	0
142	-0.04489	0	-0.19164	0	-0.16493	0	-0.12064	0	-0.07818	0
142.2	-0.04533	0	-0.19218	0	-0.16509	0	-0.12056	0	-0.07858	0
142.4	-0.04526	0	-0.19203	0	-0.16496	0	-0.11964	0	-0.07859	0
142.6	-0.04435	0	-0.19205	0	-0.16443	0	-0.11793	0	-0.07769	0
142.8	-0.04447	0	-0.19251	0	-0.16496	0	-0.11784	0	-0.07793	0
143	-0.04515	0	-0.19284	0	-0.16593	0	-0.11798	0	-0.07786	0
143.2	-0.04552	0	-0.19309	0	-0.16619	0	-0.11772	0	-0.07775	0
143.4	-0.04551	0	-0.193	0	-0.16648	0	-0.11797	0	-0.0776	0
143.6	-0.0457	0	-0.19369	0	-0.16683	0	-0.11759	0	-0.07747	0
143.8	-0.04679	0	-0.194	0	-0.16721	0	-0.11804	0	-0.07761	0
144	-0.04766	0	-0.19449	0	-0.16738	0	-0.11821	0	-0.07716	0
144.2	-0.04764	0	-0.1945	0	-0.16761	0	-0.11853	0	-0.07681	0
144.4	-0.04795	0	-0.19473	0	-0.16752	0	-0.11876	0	-0.07643	0
144.6	-0.04777	0	-0.19492	0	-0.16819	0	-0.11902	0	-0.0765	0
144.8	-0.04866	0	-0.19587	0	-0.169	0	-0.12055	0	-0.07747	0
145	-0.04931	0	-0.19651	0	-0.16978	0	-0.12123	0	-0.07797	0
145.2	-0.04928	0	-0.19704	0	-0.17053	0	-0.12151	0	-0.07811	0
145.4	-0.04946	0	-0.1976	0	-0.17114	0	-0.12205	0	-0.0788	0
145.6	-0.04939	0	-0.19753	0	-0.17148	0	-0.12206	0	-0.07936	0
145.8	-0.04989	0	-0.19789	0	-0.17204	0	-0.12262	0	-0.07942	0
146	-0.05044	0	-0.19874	0	-0.17259	0	-0.12303	0	-0.08002	0
146.2	-0.05124	0	-0.19954	0	-0.17311	0	-0.1231	0	-0.08098	0
146.4	-0.05106	0	-0.19925	0	-0.17282	0	-0.12274	0	-0.08015	0
146.6	-0.05122	0	-0.19958	0	-0.17315	0	-0.12251	0	-0.0802	0
146.8	-0.05225	0	-0.20022	0	-0.17378	0	-0.12374	0	-0.08091	0
147	-0.05274	0	-0.20035	0	-0.17376	0	-0.12337	0	-0.08111	0
147.2	-0.05282	0	-0.20039	0	-0.1732	0	-0.12361	0	-0.08114	0
147.4	-0.05264	0	-0.20027	0	-0.17308	0	-0.12376	0	-0.08107	0
147.6	-0.05249	0	-0.20034	0	-0.17285	0	-0.12357	0	-0.0804	0
147.8	-0.05285	0	-0.20023	0	-0.17303	0	-0.12388	0	-0.08019	0
148	-0.05249	0	-0.19982	0	-0.17251	0	-0.12345	0	-0.07952	0
148.2	-0.05266	0	-0.20022	0	-0.17287	0	-0.12376	0	-0.0798	0
148.4	-0.05314	0	-0.20059	0	-0.17356	0	-0.12424	0	-0.08039	0
148.6	-0.05328	0	-0.20104	0	-0.17449	0	-0.12482	0	-0.0808	0
148.8	-0.05399	0	-0.20114	0	-0.17503	0	-0.12532	0	-0.08075	0
149	-0.05396	0	-0.20147	0	-0.17533	0	-0.12471	0	-0.08069	0
149.2	-0.05446	0	-0.20212	0	-0.17568	0	-0.12479	0	-0.0806	0
149.4	-0.05468	0	-0.20264	0	-0.17566	0	-0.12485	0	-0.08124	0
149.6	-0.05499	0	-0.20298	0	-0.17574	0	-0.12486	0	-0.08099	0
149.8	-0.05531	0	-0.20378	0	-0.17623	0	-0.12535	0	-0.08102	0
150	-0.05661	0	-0.20545	0	-0.17705	0	-0.12616	0	-0.08179	0
150.2	-0.05682	0	-0.20572	0	-0.1775	0	-0.12637	0	-0.08206	0
150.4	-0.05687	0	-0.20595	0	-0.1772	0	-0.12635	0	-0.08157	0
150.6	-0.05755	0	-0.20607	0	-0.17727	0	-0.12614	0	-0.08144	0
150.8	-0.05755	0	-0.20578	0	-0.17716	0	-0.12639	0	-0.08136	0
151	-0.05757	0	-0.20557	0	-0.17674	0	-0.1259	0	-0.08076	0
151.2	-0.05722	0	-0.20591	0	-0.17679	0	-0.12639	0	-0.08115	0
151.4	-0.05674	0	-0.20557	0	-0.17674	0	-0.12585	0	-0.0806	0
151.6	-0.05685	0	-0.20577	0	-0.17641	0	-0.12601	0	-0.08073	0
151.8	-0.05712	0	-0.20551	0	-0.17658	0	-0.12622	0	-0.08079	0
152	-0.05805	0	-0.20576	0	-0.17687	0	-0.12666	0	-0.08119	0
152.2	-0.0586	0	-0.20577	0	-0.17761	0	-0.12719	0	-0.08139	0
152.4	-0.05921	0	-0.20618	0	-0.17822	0	-0.12758	0	-0.08186	0
152.6	-0.05969	0	-0.2068	0	-0.17822	0	-0.12789	0	-0.0822	0
152.8	-0.0601	0	-0.20697	0	-0.17851	0	-0.12821	0	-0.08272	0
153	-0.05997	0	-0.20774	0	-0.17883	0	-0.12806	0	-0.08342	0
153.2	-0.06077	0	-0.20939	0	-0.17955	0	-0.12916	0	-0.08432	0
153.4	-0.06084	0	-0.21011	0	-0.17985	0	-0.12953	0	-0.08481	0
153.6	-0.06161	0	-0.21112	0	-0.18066	0	-0.13034	0	-0.08502	0
153.8	-0.06245	0	-0.2123	0	-0.18153	0	-0.13123	0	-0.08576	0
154	-0.06257	0	-0.21339	0	-0.18205	0	-0.13157	0	-0.08629	0
154.2	-0.06247	0	-0.21346	0	-0.18233	0	-0.13175	0	-0.08569	0
154.4	-0.06261	0	-0.21362	0	-0.18277	0	-0.13184	0	-0.08567	0
154.6	-0.0625	0	-0.2136	0	-0.18287	0	-0.13191	0	-0.08484	0
154.8	-0.06235	0	-0.21392	0	-0.18291	0	-0.13154	0	-0.0848	0
155	-0.06279	0	-0.21512	0	-0.18365	0	-0.13199	0	-0.08516	0
155.2	-0.06229	0	-0.21521	0	-0.18395	0	-0.13191	0	-0.08547	0
155.4	-0.06241	0	-0.21497	0	-0.18378	0	-0.1319	0	-0.08518	0
155.6	-0.06248	0	-0.21535	0	-0.18376	0	-0.13215	0	-0.08492	0
155.8	-0.06232	0	-0.21486	0	-0.18437	0	-0.13188	0	-0.08449	0
156	-0.06265	0	-0.21495	0	-0.18452	0	-0.13198	0	-0.08429	0
156.2	-0.06253	0	-0.21468	0	-0.18519	0	-0.13186	0	-0.08376	0
156.4	-0.06353	0	-0.21513	0	-0.18589	0	-0.13233	0	-0.08455	0
156.6	-0.06328	0	-0.21483	0	-0.18599	0	-0.1322	0	-0.08458	0
156.8	-0.06344	0	-0.21444	0	-0.18602	0	-0.13211	0	-0.08433	0
157	-0.06311	0	-0.21439	0	-0.18626	0	-0.13164	0	-0.08427	0
157.2	-0.06405	0	-0.21467	0	-0.18649	0	-0.13245	0	-0.08433	0
157.4	-0.06452	0	-0.21431	0	-0.18663	0	-0.13256	0	-0.08383	0
157.6	-0.06422	0	-0.21393	0	-0.1866	0	-0.13237	0	-0.08364	0
157.8	-0.06427	0	-0.2141	0	-0.18665	0	-0.13229	0	-0.08357	0
158	-0.06421	0	-0.214	0	-0.1865	0	-0.13201	0	-0.08332	0
158.2	-0.06461	0	-0.21439	0	-0.18668	0	-0.13261	0	-0.08292	0
158.4	-0.06498	0	-0.21468	0	-0.18696	0	-0.13272	0	-0.08333	0
158.6	-0.06587	0	-0.21574	0	-0.18729	0	-0.13319	0	-0.08332	0
158.8	-0.06671	0	-0.21635	0	-0.18779	0	-0.13302	0	-0.08377	0
159	-0.06704	0	-0.21699	0	-0.18855	0	-0.13365	0	-0.08451	0
159.2	-0.06726	0	-0.21696	0	-0.18833	0	-0.13362	0	-0.08466	0
159.4	-0.06798	0	-0.2182	0	-0.1888	0	-0.13402	0	-0.08495	0
159.6	-0.06876	0	-0.21933	0	-0.18945	0	-0.13463	0	-0.08529	0
159.8	-0.06961	0	-0.21997	0	-0.19012	0	-0.13486	0	-0.08594	0
160	-0.07002	0	-0.22065	0	-0.1904	0	-0.13514	0	-0.08611	0
160.2	-0.07069	0	-0.22096	0	-0.19097	0	-0.13537	0	-0.08659	0
160.4	-0.07175	0	-0.22131	0	-0.19098	0	-0.13584	0	-0.08756	0
160.6	-0.07188	0	-0.22165	0	-0.19096	0	-0.1364	0	-0.08781	0
160.8	-0.07256	0	-0.22187	0	-0.19103	0	-0.13649	0	-0.08781	0
161	-0.07291	0	-0.22173	0	-0.19148	0	-0.13655	0	-0.08771	0
161.2	-0.07332	0	-0.22185	0	-0.1914	0	-0.13695	0	-0.08773	0
161.4	-0.07283	0	-0.22156	0	-0.19125	0	-0.13644	0	-0.0874	0
161.6	-0.07309	0	-0.22208	0	-0.19147	0	-0.13668	0	-0.08762	0
161.8	-0.07294	0	-0.22225	0	-0.19129	0	-0.13613	0	-0.08717	0
162	-0.07302	0	-0.22228	0	-0.19156	0	-0.13623	0	-0.08664	0
162.2	-0.07272	0	-0.22283	0	-0.19185	0	-0.13634	0	-0.08645	0
162.4	-0.07298	0	-0.22295	0	-0.19216	0	-0.13642	0	-0.0868	0
162.6	-0.07286	0	-0.22315	0	-0.19255	0	-0.13634	0	-0.08642	0
162.8	-0.07199	0	-0.22311	0	-0.1927	0	-0.13585	0	-0.08661	0
163	-0.07179	0	-0.2238	0	-0.19325	0	-0.13612	0	-0.08662	0
163.2	-0.07227	0	-0.22445	0	-0.19389	0	-0.13643	0	-0.08716	0
163.4	-0.07199	0	-0.22491	0	-0.19465	0	-0.13668	0	-0.08717	0
163.6	-0.07228	0	-0.22534	0	-0.19479	0	-0.13688	0	-0.08781	0
163.8	-0.07183	0	-0.22577	0	-0.19466	0	-0.1367	0	-0.08795	0
164	-0.07201	0	-0.226	0	-0.19493	0	-0.13709	0	-0.08827	0
164.2	-0.07325	0	-0.22711	0	-0.19576	0	-0.13842	0	-0.08949	0
164.4	-0.07428	0	-0.22759	0	-0.1963	0	-0.13946	0	-0.09047	0
164.6	-0.07466	0	-0.22786	0	-0.19622	0	-0.14019	0	-0.09059	0
164.8	-0.07524	0	-0.22838	0	-0.19713	0	-0.14043	0	-0.09098	0
165	-0.07576	0	-0.22856	0	-0.19757	0	-0.14083	0	-0.09131	0
165.2	-0.07609	0	-0.22896	0	-0.19775	0	-0.14099	0	-0.09152	0
165.4	-0.07618	0	-0.22925	0	-0.19816	0	-0.14083	0	-0.09137	0
165.6	-0.07731	0	-0.22986	0	-0.19932	0	-0.14135	0	-0.09172	0
165.8	-0.07698	0	-0.23008	0	-0.1996	0	-0.14123	0	-0.09152	0
166	-0.07748	0	-0.23073	0	-0.2003	0	-0.14173	0	-0.09162	0
166.2	-0.07761	0	-0.2314	0	-0.20045	0	-0.14174	0	-0.0918	0
166.4	-0.07767	0	-0.23185	0	-0.20082	0	-0.14183	0	-0.0922	0
166.6	-0.07746	0	-0.23202	0	-0.20124	0	-0.14187	0	-0.09226	0
166.8	-0.07719	0	-0.2325	0	-0.20139	0	-0.14186	0	-0.09217	0
167	-0.07717	0	-0.23277	0	-0.20162	0	-0.14228	0	-0.09176	0
167.2	-0.07721	0	-0.23267	0	-0.20158	0	-0.14208	0	-0.09218	0
167.4	-0.07693	0	-0.23237	0	-0.20116	0	-0.14208	0	-0.09188	0
167.6	-0.07715	0	-0.23279	0	-0.20058	0	-0.14204	0	-0.09191	0
167.8	-0.07734	0	-0.23256	0	-0.20027	0	-0.14212	0	-0.09168	0
168	-0.07799	0	-0.23274	0	-0.20069	0	-0.1425	0	-0.09178	0
168.2	-0.07831	0	-0.2325	0	-0.20039	0	-0.14291	0	-0.09207	0
168.4	-0.07814	0	-0.2318	0	-0.19963	0	-0.14256	0	-0.09165	0
168.6	-0.07847	0	-0.23197	0	-0.19979	0	-0.14299	0	-0.09167	0
168.8	-0.07888	0	-0.23253	0	-0.20052	0	-0.14308	0	-0.0922	0
169	-0.07927	0	-0.23247	0	-0.20064	0	-0.1429	0	-0.09201	0
169.2	-0.07974	0	-0.23312	0	-0.20117	0	-0.14282	0	-0.0919	0
169.4	-0.0798	0	-0.23342	0	-0.20131	0	-0.14276	0	-0.09209	0
169.6	-0.08109	0	-0.23447	0	-0.20256	0	-0.14343	0	-0.09295	0
169.8	-0.08173	0	-0.23548	0	-0.20289	0	-0.14419	0	-0.09313	0
170	-0.08242	0	-0.23604	0	-0.20337	0	-0.14416	0	-0.09353	0
170.2	-0.08296	0	-0.23675	0	-0.20358	0	-0.14429	0	-0.09362	0
170.4	-0.08325	0	-0.23722	0	-0.20388	0	-0.14454	0	-0.09389	0
170.6	-0.08407	0	-0.23772	0	-0.20434	0	-0.14514	0	-0.09435	0
170.8	-0.08407	0	-0.23795	0	-0.20429	0	-0.14553	0	-0.09431	0
171	-0.08452	0	-0.23826	0	-0.20467	0	-0.1459	0	-0.09487	0
171.2	-0.08462	0	-0.23875	0	-0.20443	0	-0.14551	0	-0.09503	0
171.4	-0.08446	0	-0.23876	0	-0.20457	0	-0.14577	0	-0.09512	0
171.6	-0.08422	0	-0.23858	0	-0.20452	0	-0.14549	0	-0.09459	0
171.8	-0.08437	0	-0.23799	0	-0.2044	0	-0.14583	0	-0.09412	0
172	-0.08423	0	-0.23793	0	-0.20472	0	-0.14583	0	-0.09377	0
172.2	-0.0841	0	-0.23773	0	-0.20464	0	-0.14587	0	-0.09366	0
172.4	-0.0841	0	-0.23787	0	-0.20484	0	-0.14567	0	-0.09338	0
172.6	-0.08479	0	-0.23863	0	-0.20581	0	-0.14663	0	-0.09401	0
172.8	-0.08479	0	-0.23887	0	-0.20582	0	-0.14676	0	-0.09414	0
173	-0.08518	0	-0.23956	0	-0.20614	0	-0.14679	0	-0.09434	0
173.2	-0.08555	0	-0.24027	0	-0.2066	0	-0.14682	0	-0.09434	0
173.4	-0.0857	0	-0.24063	0	-0.2071	0	-0.14719	0	-0.09446	0
173.6	-0.08678	0	-0.24144	0	-0.2079	0	-0.14768	0	-0.09461	0
173.8	-0.08729	0	-0.24128	0	-0.20783	0	-0.14761	0	-0.09421	0
174	-0.08776	0	-0.24146	0	-0.2079	0	-0.14751	0	-0.09467	0
174.2	-0.08791	0	-0.2415	0	-0.2076	0	-0.14717	0	-0.09425	0
174.4	-0.08882	0	-0.24204	0	-0.20831	0	-0.1476	0	-0.09468	0
174.6	-0.08979	0	-0.24291	0	-0.20877	0	-0.14831	0	-0.09566	0
174.8	-0.08933	0	-0.2433	0	-0.20864	0	-0.14838	0	-0.09573	0
175	-0.08955	0	-0.24402	0	-0.20905	0	-0.14833	0	-0.0956	0
175.2	-0.08931	0	-0.24396	0	-0.2087	0	-0.1481	0	-0.09562	0
175.4	-0.08905	0	-0.24374	0	-0.20908	0	-0.14814	0	-0.09616	0
175.6	-0.0896	0	-0.24331	0	-0.20907	0	-0.14853	0	-0.09563	0
175.8	-0.09016	0	-0.24348	0	-0.20975	0	-0.14953	0	-0.09583	0
176	-0.09016	0	-0.24351	0	-0.21042	0	-0.14969	0	-0.0964	0
176.2	-0.08997	0	-0.24387	0	-0.21076	0	-0.15019	0	-0.09652	0
176.4	-0.09	0	-0.24415	0	-0.21105	0	-0.15022	0	-0.09632	0
176.6	-0.09033	0	-0.24482	0	-0.21206	0	-0.1513	0	-0.09717	0
176.8	-0.09033	0	-0.24532	0	-0.21236	0	-0.15106	0	-0.09703	0
177	-0.09089	0	-0.24595	0	-0.21294	0	-0.1514	0	-0.09733	0
177.2	-0.09096	0	-0.24661	0	-0.21347	0	-0.15174	0	-0.09714	0
177.4	-0.09134	0	-0.24699	0	-0.21434	0	-0.15183	0	-0.09717	0
177.6	-0.0919	0	-0.24749	0	-0.2143	0	-0.15211	0	-0.09721	0
177.8	-0.09278	0	-0.24797	0	-0.21476	0	-0.15255	0	-0.09775	0
178	-0.0928	0	-0.24793	0	-0.21449	0	-0.15274	0	-0.09813	0
178.2	-0.09303	0	-0.24841	0	-0.21509	0	-0.15278	0	-0.09819	0
178.4	-0.093	0	-0.24852	0	-0.21512	0	-0.15297	0	-0.09834	0
178.6	-0.09297	0	-0.24908	0	-0.21476	0	-0.15312	0	-0.09857	0
178.8	-0.09229	0	-0.24882	0	-0.21466	0	-0.15233	0	-0.09809	0
179	-0.09238	0	-0.24896	0	-0.21505	0	-0.15241	0	-0.09851	0
179.2	-0.09225	0	-0.24893	0	-0.21506	0	-0.15235	0	-0.09896	0
179.4	-0.09227	0	-0.24894	0	-0.21536	0	-0.1526	0	-0.09938	0
179.6	-0.093	0	-0.24884	0	-0.21546	0	-0.1529	0	-0.09913	0
179.8	-0.0932	0	-0.24894	0	-0.21549	0	-0.15296	0	-0.09933	0
180	-0.09274	0	-0.24862	0	-0.215	0	-0.15262	0	-0.0991	0
180.2	-0.09255	0	-0.24889	0	-0.21508	0	-0.15273	0	-0.0985	0
180.4	-0.09283	0	-0.24911	0	-0.21497	0	-0.15234	0	-0.09844	0
180.6	-0.09354	0	-0.24978	0	-0.21576	0	-0.15293	0	-0.0992	0
180.8	-0.09434	0	-0.25064	0	-0.21593	0	-0.15307	0	-0.09927	0
181	-0.09438	0	-0.25073	0	-0.21579	0	-0.15301	0	-0.09899	0
181.2	-0.0951	0	-0.25186	0	-0.21631	0	-0.15329	0	-0.09892	0
181.4	-0.09586	0	-0.25225	0	-0.21725	0	-0.15372	0	-0.09902	0
181.6	-0.09608	0	-0.25293	0	-0.21771	0	-0.15437	0	-0.09873	0
181.8	-0.09696	0	-0.25354	0	-0.21851	0	-0.15448	0	-0.0991	0
182	-0.09699	0	-0.25317	0	-0.21863	0	-0.15452	0	-0.09875	0
182.2	-0.09713	0	-0.25354	0	-0.21935	0	-0.1547	0	-0.09904	0
182.4	-0.09715	0	-0.2535	0	-0.21926	0	-0.15473	0	-0.09898	0
182.6	-0.09743	0	-0.25412	0	-0.22026	0	-0.1553	0	-0.0993	0
182.8	-0.09734	0	-0.25415	0	-0.22131	0	-0.15538	0	-0.09915	0
183	-0.09751	0	-0.25464	0	-0.22196	0	-0.1558	0	-0.09942	0
183.2	-0.09787	0	-0.25509	0	-0.22207	0	-0.1561	0	-0.09936	0
183.4	-0.09832	0	-0.25551	0	-0.22255	0	-0.15664	0	-0.10012	0
183.6	-0.09928	0	-0.25571	0	-0.22242	0	-0.15678	0	-0.10015	0
183.8	-0.0996	0	-0.25597	0	-0.22232	0	-0.15696	0	-0.10023	0
184	-0.09949	0	-0.256	0	-0.22218	0	-0.15679	0	-0.09998	0
184.2	-0.09996	0	-0.25649	0	-0.22239	0	-0.15717	0	-0.10018	0
184.4	-0.09998	0	-0.25687	0	-0.22211	0	-0.15706	0	-0.10037	0
184.6	-0.09987	0	-0.25703	0	-0.22259	0	-0.15728	0	-0.10097	0
184.8	-0.09949	0	-0.25691	0	-0.22177	0	-0.15709	0	-0.10062	0
185	-0.09937	0	-0.25737	0	-0.22162	0	-0.15696	0	-0.10051	0
185.2	-0.10009	0	-0.25807	0	-0.22244	0	-0.1574	0	-0.1009	0
185.4	-0.09955	0	-0.25789	0	-0.22245	0	-0.15738	0	-0.10064	0
185.6	-0.09978	0	-0.25801	0	-0.22288	0	-0.15721	0	-0.10071	0
185.8	-0.10056	0	-0.25829	0	-0.22299	0	-0.15722	0	-0.10091	0
186	-0.10097	0	-0.25851	0	-0.22296	0	-0.15742	0	-0.10118	0
186.2	-0.10103	0	-0.25893	0	-0.22326	0	-0.15786	0	-0.10167	0
186.4	-0.10139	0	-0.25922	0	-0.2238	0	-0.15799	0	-0.102	0
186.6	-0.10146	0	-0.25946	0	-0.22436	0	-0.15837	0	-0.10225	0
186.8	-0.10204	0	-0.25982	0	-0.2247	0	-0.1586	0	-0.10224	0
187	-0.10227	0	-0.26031	0	-0.2247	0	-0.15893	0	-0.10215	0
187.2	-0.10344	0	-0.26127	0	-0.22509	0	-0.1599	0	-0.10269	0
187.4	-0.10427	0	-0.26225	0	-0.2255	0	-0.16023	0	-0.10289	0
187.6	-0.10501	0	-0.2625	0	-0.22524	0	-0.16014	0	-0.10232	0
187.8	-0.10557	0	-0.2631	0	-0.22559	0	-0.15999	0	-0.10221	0
188	-0.10638	0	-0.26347	0	-0.22573	0	-0.16038	0	-0.10236	0
188.2	-0.10661	0	-0.26389	0	-0.22595	0	-0.16087	0	-0.10241	0
188.4	-0.10655	0	-0.26367	0	-0.22558	0	-0.16079	0	-0.10247	0
188.6	-0.10641	0	-0.26329	0	-0.22597	0	-0.16049	0	-0.10277	0
188.8	-0.10659	0	-0.26384	0	-0.22606	0	-0.16048	0	-0.10284	0
189	-0.10701	0	-0.26422	0	-0.22672	0	-0.16068	0	-0.10301	0
189.2	-0.10727	0	-0.26387	0	-0.22731	0	-0.16064	0	-0.10289	0
189.4	-0.10725	0	-0.26407	0	-0.22782	0	-0.16118	0	-0.10356	0
189.6	-0.10783	0	-0.26466	0	-0.2288	0	-0.16195	0	-0.10451	0
189.8	-0.1077	0	-0.26453	0	-0.22893	0	-0.162	0	-0.1045	0
190	-0.1077	0	-0.26509	0	-0.22903	0	-0.16206	0	-0.10544	0
190.2	-0.10743	0	-0.26517	0	-0.22937	0	-0.16246	0	-0.1054	0
190.4	-0.1075	0	-0.26516	0	-0.22966	0	-0.16245	0	-0.10622	0
190.6	-0.10789	0	-0.2657	0	-0.22997	0	-0.16333	0	-0.10664	0
190.8	-0.10782	0	-0.26597	0	-0.22999	0	-0.16367	0	-0.10667	0
191	-0.10746	0	-0.266	0	-0.2297	0	-0.16403	0	-0.10642	0
191.2	-0.10834	0	-0.26677	0	-0.23019	0	-0.1645	0	-0.10688	0
191.4	-0.10863	0	-0.26689	0	-0.22994	0	-0.16456	0	-0.10639	0
191.6	-0.10939	0	-0.26741	0	-0.23028	0	-0.16486	0	-0.10699	0
191.8	-0.11026	0	-0.26826	0	-0.23059	0	-0.1653	0	-0.10738	0
192	-0.11102	0	-0.26858	0	-0.23072	0	-0.16575	0	-0.10767	0
192.2	-0.11102	0	-0.26837	0	-0.23033	0	-0.16458	0	-0.10665	0
192.4	-0.1116	0	-0.26886	0	-0.23042	0	-0.16444	0	-0.1064	0
192.6	-0.11193	0	-0.26931	0	-0.23135	0	-0.16406	0	-0.10628	0
192.8	-0.11218	0	-0.2694	0	-0.23174	0	-0.16368	0	-0.10574	0
193	-0.1122	0	-0.26923	0	-0.2321	0	-0.16391	0	-0.10535	0
193.2	-0.11302	0	-0.26993	0	-0.2328	0	-0.16455	0	-0.10564	0
193.4	-0.11299	0	-0.2704	0	-0.23329	0	-0.16501	0	-0.10613	0
193.6	-0.11309	0	-0.27069	0	-0.23375	0	-0.16537	0	-0.10596	0
193.8	-0.11299	0	-0.27087	0	-0.23437	0	-0.16516	0	-0.10574	0
194	-0.11346	0	-0.27133	0	-0.23476	0	-0.1654	0	-0.10636	0
194.2	-0.11387	0	-0.27182	0	-0.23548	0	-0.16543	0	-0.10606	0
194.4	-0.11394	0	-0.27184	0	-0.2359	0	-0.1659	0	-0.10712	0
194.6	-0.11375	0	-0.27197	0	-0.23607	0	-0.16637	0	-0.10699	0
194.8	-0.1133	0	-0.27196	0	-0.23572	0	-0.16634	0	-0.10684	0
195	-0.11362	0	-0.27205	0	-0.23641	0	-0.16686	0	-0.10697	0
195.2	-0.11402	0	-0.27286	0	-0.23664	0	-0.16727	0	-0.1078	0
195.4	-0.11425	0	-0.27282	0	-0.23664	0	-0.16754	0	-0.10846	0
195.6	-0.11472	0	-0.27386	0	-0.23686	0	-0.16769	0	-0.10939	0
195.8	-0.11492	0	-0.27414	0	-0.23645	0	-0.16726	0	-0.10888	0
196	-0.11517	0	-0.27419	0	-0.23648	0	-0.16702	0	-0.10899	0
196.2	-0.1154	0	-0.27444	0	-0.23626	0	-0.16663	0	-0.10864	0
196.4	-0.11569	0	-0.2744	0	-0.2366	0	-0.16687	0	-0.10891	0
196.6	-0.11541	0	-0.27419	0	-0.23683	0	-0.16677	0	-0.10869	0
196.8	-0.1151	0	-0.27388	0	-0.23656	0	-0.16665	0	-0.10813	0
197	-0.11477	0	-0.27422	0	-0.23624	0	-0.1671	0	-0.10799	0
197.2	-0.11525	0	-0.27459	0	-0.23644	0	-0.16762	0	-0.10818	0
197.4	-0.11569	0	-0.27513	0	-0.2367	0	-0.16788	0	-0.10869	0
197.6	-0.11562	0	-0.27538	0	-0.23717	0	-0.16808	0	-0.10864	0
197.8	-0.11588	0	-0.27611	0	-0.2379	0	-0.16833	0	-0.10911	0
198	-0.11651	0	-0.27605	0	-0.23806	0	-0.16842	0	-0.10978	0
198.2	-0.11685	0	-0.27681	0	-0.23858	0	-0.1686	0	-0.11025	0
198.4	-0.11655	0	-0.27659	0	-0.23864	0	-0.1691	0	-0.1105	0
198.6	-0.11693	0	-0.27733	0	-0.23943	0	-0.16936	0	-0.11062	0
198.8	-0.11759	0	-0.27827	0	-0.23991	0	-0.16976	0	-0.11121	0
199	-0.11728	0	-0.27835	0	-0.24028	0	-0.16988	0	-0.11135	0
199.2	-0.11728	0	-0.27904	0	-0.24021	0	-0.17057	0	-0.11193	0
199.4	-0.11762	0	-0.27944	0	-0.24074	0	-0.17043	0	-0.11227	0
199.6	-0.11808	0	-0.28014	0	-0.24079	0	-0.17059	0	-0.11188	0
199.8	-0.11837	0	-0.27989	0	-0.2404	0	-0.17025	0	-0.11148	0
200	-0.11844	0	-0.28012	0	-0.24077	0	-0.1708	0	-0.11165	0
200.2	-0.11892	0	-0.28028	0	-0.2414	0	-0.17092	0	-0.11156	0
200.4	-0.11929	0	-0.28036	0	-0.24204	0	-0.17144	0	-0.11139	0
200.6	-0.11935	0	-0.28067	0	-0.24244	0	-0.1722	0	-0.11078	0
200.8	-0.1205	0	-0.28121	0	-0.24276	0	-0.17296	0	-0.1111	0
201	-0.1203	0	-0.28135	0	-0.24246	0	-0.1736	0	-0.11062	0
201.2	-0.12106	0	-0.28176	0	-0.24279	0	-0.17358	0	-0.11083	0
201.4	-0.12183	0	-0.28225	0	-0.2429	0	-0.17357	0	-0.11101	0
201.6	-0.12181	0	-0.28232	0	-0.24344	0	-0.17395	0	-0.11069	0
201.8	-0.12207	0	-0.28273	0	-0.24386	0	-0.17445	0	-0.11109	0
202	-0.12232	0	-0.28266	0	-0.24415	0	-0.17418	0	-0.11109	0
202.2	-0.12252	0	-0.28272	0	-0.24463	0	-0.17462	0	-0.11101	0
202.4	-0.12232	0	-0.2823	0	-0.24488	0	-0.1743	0	-0.11052	0
202.6	-0.1224	0	-0.28259	0	-0.24508	0	-0.17426	0	-0.11128	0
202.8	-0.12259	0	-0.2827	0	-0.24534	0	-0.17424	0	-0.11148	0
203	-0.12167	0	-0.28209	0	-0.24504	0	-0.17373	0	-0.11109	0
203.2	-0.12192	0	-0.28265	0	-0.24511	0	-0.17434	0	-0.11172	0
203.4	-0.12168	0	-0.28315	0	-0.24518	0	-0.17367	0	-0.11186	0
203.6	-0.12185	0	-0.28325	0	-0.24503	0	-0.17383	0	-0.11174	0
203.8	-0.12193	0	-0.28351	0	-0.24521	0	-0.17398	0	-0.11212	0
204	-0.12196	0	-0.28415	0	-0.24575	0	-0.17476	0	-0.11244	0
204.2	-0.12263	0	-0.28473	0	-0.24668	0	-0.17532	0	-0.11276	0
204.4	-0.1235	0	-0.28534	0	-0.24708	0	-0.17641	0	-0.11275	0
204.6	-0.12366	0	-0.2852	0	-0.24681	0	-0.17677	0	-0.11269	0
204.8	-0.12451	0	-0.28615	0	-0.24697	0	-0.17721	0	-0.11313	0
205	-0.12413	0	-0.28613	0	-0.24688	0	-0.17718	0	-0.11273	0
205.2	-0.12482	0	-0.28692	0	-0.24762	0	-0.17687	0	-0.11362	0
205.4	-0.12548	0	-0.2875	0	-0.2479	0	-0.17756	0	-0.1141	0
205.6	-0.12609	0	-0.2883	0	-0.24887	0	-0.17806	0	-0.11438	0
205.8	-0.1261	0	-0.28869	0	-0.24917	0	-0.17828	0	-0.1145	0
206	-0.12603	0	-0.28897	0	-0.2494	0	-0.17827	0	-0.11399	0
206.2	-0.12654	0	-0.28917	0	-0.2495	0	-0.17856	0	-0.11425	0
206.4	-0.12668	0	-0.28915	0	-0.24983	0	-0.17807	0	-0.11452	0
206.6	-0.12708	0	-0.28977	0	-0.24993	0	-0.17783	0	-0.1149	0
206.8	-0.12726	0	-0.29006	0	-0.25077	0	-0.17774	0	-0.11509	0
207	-0.12706	0	-0.29008	0	-0.25064	0	-0.17735	0	-0.11483	0
207.2	-0.12721	0	-0.2909	0	-0.25079	0	-0.17776	0	-0.11514	0
207.4	-0.12708	0	-0.29114	0	-0.25072	0	-0.17723	0	-0.1148	0
207.6	-0.12748	0	-0.29128	0	-0.25045	0	-0.17746	0	-0.11486	0
207.8	-0.12759	0	-0.29176	0	-0.25069	0	-0.17752	0	-0.11494	0
208	-0.12785	0	-0.29179	0	-0.25082	0	-0.1778	0	-0.11476	0
208.2	-0.12864	0	-0.29167	0	-0.2508	0	-0.17767	0	-0.11444	0
208.4	-0.12953	0	-0.29164	0	-0.25059	0	-0.17775	0	-0.11461	0
208.6	-0.12984	0	-0.29151	0	-0.25035	0	-0.17756	0	-0.11467	0
208.8	-0.13038	0	-0.29207	0	-0.25075	0	-0.17795	0	-0.11519	0
209	-0.13057	0	-0.29182	0	-0.25058	0	-0.17794	0	-0.1156	0
209.2	-0.13098	0	-0.29265	0	-0.25109	0	-0.17841	0	-0.11677	0
209.4	-0.13165	0	-0.29292	0	-0.2512	0	-0.17872	0	-0.11689	0
209.6	-0.13145	0	-0.29274	0	-0.25131	0	-0.17845	0	-0.11653	0
209.8	-0.13113	0	-0.29262	0	-0.25128	0	-0.17885	0	-0.11657	0
210	-0.13127	0	-0.29295	0	-0.25125	0	-0.17888	0	-0.11611	0
210.2	-0.13228	0	-0.29316	0	-0.25219	0	-0.17861	0	-0.11696	0
210.4	-0.13229	0	-0.29317	0	-0.253	0	-0.17863	0	-0.1168	0
210.6	-0.1321	0	-0.29345	0	-0.25337	0	-0.1784	0	-0.11688	0
210.8	-0.13195	0	-0.29299	0	-0.2539	0	-0.17832	0	-0.11678	0
211	-0.13205	0	-0.29315	0	-0.25402	0	-0.17831	0	-0.11585	0
211.2	-0.13126	0	-0.29309	0	-0.25399	0	-0.17822	0	-0.11564	0
211.4	-0.13128	0	-0.29289	0	-0.25401	0	-0.17857	0	-0.11559	0
211.6	-0.1314	0	-0.29339	0	-0.25468	0	-0.17926	0	-0.11582	0
211.8	-0.13173	0	-0.2936	0	-0.2555	0	-0.17969	0	-0.1161	0
212	-0.13159	0	-0.29311	0	-0.2554	0	-0.17978	0	-0.11576	0
212.2	-0.13209	0	-0.2928	0	-0.25512	0	-0.17967	0	-0.11573	0
212.4	-0.13264	0	-0.29326	0	-0.25531	0	-0.1803	0	-0.11623	0
212.6	-0.13306	0	-0.29413	0	-0.25583	0	-0.18129	0	-0.11669	0
212.8	-0.13357	0	-0.29476	0	-0.25628	0	-0.18231	0	-0.11738	0
213	-0.13413	0	-0.29522	0	-0.25671	0	-0.18284	0	-0.11794	0
213.2	-0.13437	0	-0.29597	0	-0.25696	0	-0.18295	0	-0.11834	0
213.4	-0.1345	0	-0.29613	0	-0.25672	0	-0.18266	0	-0.11807	0
213.6	-0.13401	0	-0.2957	0	-0.25616	0	-0.18224	0	-0.11758	0
213.8	-0.13445	0	-0.29659	0	-0.25695	0	-0.18252	0	-0.11812	0
214	-0.13514	0	-0.29791	0	-0.25746	0	-0.18269	0	-0.1183	0
214.2	-0.13541	0	-0.29841	0	-0.25861	0	-0.18262	0	-0.11893	0
214.4	-0.13495	0	-0.29854	0	-0.25861	0	-0.18284	0	-0.11833	0
214.6	-0.13506	0	-0.29855	0	-0.25873	0	-0.18302	0	-0.11855	0
214.8	-0.13493	0	-0.29806	0	-0.25855	0	-0.18274	0	-0.11803	0
215	-0.1346	0	-0.29819	0	-0.25839	0	-0.18302	0	-0.11755	0
215.2	-0.13405	0	-0.29818	0	-0.25831	0	-0.1833	0	-0.11798	0
215.4	-0.1348	0	-0.29865	0	-0.25874	0	-0.18402	0	-0.11823	0
215.6	-0.13472	0	-0.29869	0	-0.25883	0	-0.18406	0	-0.11812	0
215.8	-0.1348	0	-0.29882	0	-0.25882	0	-0.18394	0	-0.11847	0
216	-0.1345	0	-0.29862	0	-0.25859	0	-0.18383	0	-0.11797	0
216.2	-0.13506	0	-0.29901	0	-0.25891	0	-0.1841	0	-0.11827	0
216.4	-0.13585	0	-0.2999	0	-0.25964	0	-0.18472	0	-0.11899	0
216.6	-0.13673	0	-0.30036	0	-0.26041	0	-0.18496	0	-0.11932	0
216.8	-0.13675	0	-0.30032	0	-0.26071	0	-0.18455	0	-0.1193	0
217	-0.13757	0	-0.30095	0	-0.2609	0	-0.18444	0	-0.11946	0
217.2	-0.1379	0	-0.30122	0	-0.26071	0	-0.18343	0	-0.11903	0
217.4	-0.13855	0	-0.30183	0	-0.26167	0	-0.18402	0	-0.11937	0
217.6	-0.13916	0	-0.30179	0	-0.26194	0	-0.18389	0	-0.11952	0
217.8	-0.1399	0	-0.30253	0	-0.26286	0	-0.18384	0	-0.11997	0
218	-0.14019	0	-0.30317	0	-0.2628	0	-0.18357	0	-0.11958	0
218.2	-0.1403	0	-0.30279	0	-0.26321	0	-0.18361	0	-0.11943	0
218.4	-0.14072	0	-0.30277	0	-0.26339	0	-0.18391	0	-0.11955	0
218.6	-0.14165	0	-0.30328	0	-0.26377	0	-0.18468	0	-0.12028	0
218.8	-0.14188	0	-0.30347	0	-0.26413	0	-0.18486	0	-0.12037	0
219	-0.14204	0	-0.30391	0	-0.26441	0	-0.18534	0	-0.1204	0
219.2	-0.14193	0	-0.30471	0	-0.26429	0	-0.18544	0	-0.12058	0
219.4	-0.1423	0	-0.30581	0	-0.26463	0	-0.18567	0	-0.12108	0
219.6	-0.14183	0	-0.30621	0	-0.26471	0	-0.18568	0	-0.12143	0
219.8	-0.1418	0	-0.3067	0	-0.26533	0	-0.18623	0	-0.12198	0
220	-0.1415	0	-0.30675	0	-0.26561	0	-0.18696	0	-0.12196	0
220.2	-0.14164	0	-0.30687	0	-0.2656	0	-0.18715	0	-0.12251	0
220.4	-0.14214	0	-0.30714	0	-0.26595	0	-0.18772	0	-0.12325	0
220.6	-0.14176	0	-0.30697	0	-0.26616	0	-0.1881	0	-0.12317	0
220.8	-0.14135	0	-0.30725	0	-0.26638	0	-0.18874	0	-0.12336	0
221	-0.14279	0	-0.30791	0	-0.26695	0	-0.1894	0	-0.12375	0
221.2	-0.14331	0	-0.3079	0	-0.26764	0	-0.18983	0	-0.12427	0
221.4	-0.14346	0	-0.30811	0	-0.26763	0	-0.19037	0	-0.12463	0
221.6	-0.14351	0	-0.30749	0	-0.26741	0	-0.19014	0	-0.12506	0
221.8	-0.14375	0	-0.30741	0	-0.26755	0	-0.18982	0	-0.12453	0
222	-0.14423	0	-0.30794	0	-0.26778	0	-0.19002	0	-0.12434	0
222.2	-0.14492	0	-0.30807	0	-0.26848	0	-0.19041	0	-0.12431	0
222.4	-0.14553	0	-0.30866	0	-0.26905	0	-0.19038	0	-0.12385	0
222.6	-0.14622	0	-0.30885	0	-0.26938	0	-0.1903	0	-0.12345	0
222.8	-0.14624	0	-0.30896	0	-0.26972	0	-0.18975	0	-0.12276	0
223	-0.14633	0	-0.30999	0	-0.26979	0	-0.18943	0	-0.12291	0
223.2	-0.1464	0	-0.31111	0	-0.26985	0	-0.18901	0	-0.12269	0
223.4	-0.1468	0	-0.31207	0	-0.27043	0	-0.18905	0	-0.12274	0
223.6	-0.14673	0	-0.31211	0	-0.27086	0	-0.1887	0	-0.12205	0
223.8	-0.14729	0	-0.31245	0	-0.27126	0	-0.18919	0	-0.12214	0
224	-0.1473	0	-0.31319	0	-0.27139	0	-0.18978	0	-0.12217	0
224.2	-0.14774	0	-0.31361	0	-0.27144	0	-0.19028	0	-0.1223	0
224.4	-0.14727	0	-0.31384	0	-0.27163	0	-0.19088	0	-0.1223	0
224.6	-0.14699	0	-0.31386	0	-0.27183	0	-0.19152	0	-0.12232	0
224.8	-0.14724	0	-0.31442	0	-0.2719	0	-0.192	0	-0.12326	0
225	-0.14779	0	-0.3147	0	-0.2725	0	-0.19237	0	-0.12418	0
225.2	-0.14721	0	-0.31481	0	-0.2726	0	-0.19257	0	-0.12502	0
225.4	-0.14642	0	-0.31454	0	-0.27217	0	-0.19281	0	-0.12488	0
225.6	-0.14649	0	-0.31448	0	-0.2725	0	-0.19348	0	-0.12545	0
225.8	-0.14691	0	-0.31467	0	-0.27242	0	-0.19374	0	-0.12517	0
226	-0.14748	0	-0.31478	0	-0.27244	0	-0.19408	0	-0.12552	0
226.2	-0.14752	0	-0.31467	0	-0.27254	0	-0.19407	0	-0.12528	0
226.4	-0.14795	0	-0.31458	0	-0.27275	0	-0.1942	0	-0.12506	0
226.6	-0.14831	0	-0.31478	0	-0.27297	0	-0.19449	0	-0.12556	0
226.8	-0.14863	0	-0.31577	0	-0.27331	0	-0.19534	0	-0.12636	0
227	-0.14941	0	-0.31685	0	-0.27377	0	-0.19575	0	-0.12692	0
227.2	-0.14913	0	-0.31699	0	-0.27388	0	-0.19558	0	-0.12642	0
227.4	-0.14991	0	-0.3174	0	-0.27413	0	-0.19586	0	-0.12643	0
227.6	-0.15039	0	-0.31804	0	-0.27428	0	-0.19573	0	-0.12647	0
227.8	-0.15084	0	-0.31866	0	-0.27428	0	-0.19593	0	-0.12693	0
228	-0.15123	0	-0.31924	0	-0.27463	0	-0.19657	0	-0.12697	0
228.2	-0.15121	0	-0.31918	0	-0.27451	0	-0.1965	0	-0.1269	0
228.4	-0.15099	0	-0.31877	0	-0.2743	0	-0.19597	0	-0.12648	0
228.6	-0.1516	0	-0.31877	0	-0.27458	0	-0.19597	0	-0.12681	0
228.8	-0.15204	0	-0.31952	0	-0.27503	0	-0.19555	0	-0.12706	0
229	-0.15191	0	-0.31959	0	-0.27542	0	-0.19518	0	-0.12656	0
229.2	-0.15148	0	-0.31964	0	-0.27562	0	-0.19486	0	-0.12623	0
229.4	-0.1512	0	-0.31908	0	-0.27509	0	-0.19449	0	-0.12512	0
229.6	-0.15194	0	-0.31927	0	-0.27531	0	-0.19454	0	-0.12553	0
229.8	-0.15254	0	-0.31917	0	-0.27546	0	-0.19472	0	-0.12562	0
230	-0.15342	0	-0.31915	0	-0.27558	0	-0.19484	0	-0.12601	0
230.2	-0.15397	0	-0.31954	0	-0.27621	0	-0.1956	0	-0.12623	0
230.4	-0.15462	0	-0.3198	0	-0.27654	0	-0.19623	0	-0.12643	0
230.6	-0.15457	0	-0.32027	0	-0.2767	0	-0.19714	0	-0.12712	0
230.8	-0.15516	0	-0.32107	0	-0.27697	0	-0.19769	0	-0.12763	0
231	-0.15541	0	-0.32116	0	-0.27678	0	-0.19757	0	-0.1275	0
231.2	-0.15569	0	-0.32147	0	-0.27687	0	-0.1984	0	-0.12833	0
231.4	-0.15617	0	-0.32219	0	-0.27732	0	-0.19884	0	-0.12889	0
231.6	-0.15578	0	-0.32276	0	-0.27739	0	-0.1992	0	-0.12937	0
231.8	-0.15599	0	-0.32292	0	-0.27781	0	-0.19984	0	-0.12954	0
232	-0.15663	0	-0.32379	0	-0.2784	0	-0.20072	0	-0.13037	0
232.2	-0.15653	0	-0.32396	0	-0.27847	0	-0.20026	0	-0.13076	0
232.4	-0.15723	0	-0.32411	0	-0.27889	0	-0.20022	0	-0.13124	0
232.6	-0.15745	0	-0.32472	0	-0.27927	0	-0.20056	0	-0.13127	0
232.8	-0.15747	0	-0.32507	0	-0.27957	0	-0.20042	0	-0.13085	0
233	-0.15729	0	-0.32537	0	-0.27975	0	-0.2002	0	-0.1307	0
233.2	-0.15714	0	-0.32505	0	-0.27968	0	-0.20023	0	-0.13074	0
233.4	-0.15783	0	-0.32534	0	-0.28041	0	-0.20047	0	-0.13096	0
233.6	-0.15861	0	-0.32518	0	-0.2807	0	-0.20059	0	-0.13135	0
233.8	-0.15855	0	-0.32511	0	-0.28072	0	-0.20055	0	-0.13124	0
234	-0.15912	0	-0.32526	0	-0.28078	0	-0.20059	0	-0.13139	0
234.2	-0.15974	0	-0.32552	0	-0.2812	0	-0.20084	0	-0.13143	0
234.4	-0.15949	0	-0.32536	0	-0.28078	0	-0.20055	0	-0.13091	0
234.6	-0.15947	0	-0.32554	0	-0.28034	0	-0.20052	0	-0.1304	0
234.8	-0.15926	0	-0.32594	0	-0.2803	0	-0.1999	0	-0.12994	0
235	-0.15943	0	-0.32592	0	-0.28025	0	-0.19991	0	-0.13005	0
235.2	-0.15949	0	-0.32582	0	-0.2811	0	-0.20027	0	-0.13048	0
235.4	-0.15883	0	-0.32626	0	-0.28181	0	-0.20008	0	-0.13022	0
235.6	-0.15899	0	-0.32629	0	-0.28207	0	-0.20077	0	-0.13046	0
235.8	-0.15956	0	-0.32658	0	-0.28292	0	-0.20079	0	-0.13008	0
236	-0.15993	0	-0.32686	0	-0.28362	0	-0.20103	0	-0.13049	0
236.2	-0.16051	0	-0.32707	0	-0.28425	0	-0.20138	0	-0.13109	0
236.4	-0.16154	0	-0.32702	0	-0.28499	0	-0.20204	0	-0.13133	0
236.6	-0.16124	0	-0.32754	0	-0.28529	0	-0.20279	0	-0.1305	0
236.8	-0.16136	0	-0.32778	0	-0.28587	0	-0.2034	0	-0.13041	0
237	-0.1616	0	-0.32809	0	-0.28617	0	-0.20361	0	-0.13031	0
237.2	-0.16166	0	-0.32791	0	-0.2864	0	-0.20393	0	-0.13044	0
237.4	-0.16198	0	-0.32837	0	-0.2875	0	-0.20416	0	-0.13099	0
237.6	-0.16196	0	-0.32842	0	-0.28734	0	-0.20381	0	-0.1309	0
237.8	-0.16182	0	-0.32872	0	-0.28754	0	-0.20405	0	-0.13139	0
238	-0.1618	0	-0.32918	0	-0.28761	0	-0.20396	0	-0.13133	0
238.2	-0.16177	0	-0.32954	0	-0.2877	0	-0.20394	0	-0.13152	0
238.4	-0.16151	0	-0.32962	0	-0.28718	0	-0.20401	0	-0.13106	0
238.6	-0.16166	0	-0.33003	0	-0.28701	0	-0.20375	0	-0.1312	0
238.8	-0.16218	0	-0.33068	0	-0.28776	0	-0.20361	0	-0.13209	0
239	-0.16318	0	-0.33145	0	-0.28855	0	-0.20421	0	-0.13281	0
239.2	-0.16359	0	-0.33206	0	-0.2892	0	-0.2042	0	-0.13312	0
239.4	-0.16391	0	-0.33351	0	-0.28986	0	-0.20472	0	-0.13376	0
239.6	-0.16477	0	-0.3334	0	-0.29019	0	-0.20513	0	-0.13434	0
239.8	-0.16521	0	-0.33385	0	-0.29061	0	-0.20524	0	-0.13432	0
240	-0.1661	0	-0.3343	0	-0.29117	0	-0.2058	0	-0.1355	0
240.2	-0.16687	0	-0.3348	0	-0.29167	0	-0.20654	0	-0.1367	0
240.4	-0.16746	0	-0.33514	0	-0.29198	0	-0.2071	0	-0.13659	0
240.6	-0.16753	0	-0.33576	0	-0.29224	0	-0.20788	0	-0.13669	0
240.8	-0.16787	0	-0.33542	0	-0.29218	0	-0.20828	0	-0.13679	0
241	-0.16771	0	-0.33497	0	-0.29199	0	-0.20775	0	-0.13667	0
241.2	-0.16789	0	-0.3352	0	-0.29218	0	-0.20803	0	-0.13715	0
241.4	-0.1679	0	-0.33552	0	-0.29234	0	-0.20834	0	-0.13771	0
241.6	-0.16776	0	-0.33585	0	-0.29226	0	-0.20858	0	-0.1374	0
241.8	-0.16724	0	-0.33539	0	-0.29187	0	-0.20867	0	-0.13701	0
242	-0.16655	0	-0.33538	0	-0.29102	0	-0.20836	0	-0.13615	0
242.2	-0.16691	0	-0.33584	0	-0.29125	0	-0.20867	0	-0.13583	0
242.4	-0.16708	0	-0.33595	0	-0.29125	0	-0.20883	0	-0.13555	0
242.6	-0.16703	0	-0.33634	0	-0.29121	0	-0.20872	0	-0.13522	0
242.8	-0.16716	0	-0.33688	0	-0.29159	0	-0.20853	0	-0.13484	0
243	-0.16719	0	-0.33796	0	-0.29227	0	-0.20921	0	-0.13446	0
243.2	-0.16764	0	-0.33856	0	-0.29255	0	-0.20903	0	-0.13415	0
243.4	-0.16765	0	-0.33899	0	-0.29273	0	-0.20922	0	-0.13392	0
243.6	-0.16781	0	-0.33824	0	-0.29269	0	-0.20873	0	-0.13355	0
243.8	-0.16764	0	-0.33845	0	-0.29256	0	-0.20843	0	-0.13353	0
244	-0.16807	0	-0.3381	0	-0.29285	0	-0.20796	0	-0.13418	0
244.2	-0.16827	0	-0.33799	0	-0.29322	0	-0.20795	0	-0.13417	0
244.4	-0.16865	0	-0.33801	0	-0.29317	0	-0.20786	0	-0.13412	0
244.6	-0.16903	0	-0.33816	0	-0.29373	0	-0.20762	0	-0.13442	0
244.8	-0.1694	0	-0.33766	0	-0.29376	0	-0.20727	0	-0.13442	0
245	-0.16956	0	-0.33784	0	-0.29405	0	-0.20688	0	-0.13463	0
245.2	-0.1697	0	-0.33782	0	-0.29391	0	-0.20661	0	-0.13453	0
245.4	-0.16984	0	-0.33834	0	-0.29406	0	-0.20698	0	-0.13508	0
245.6	-0.17012	0	-0.33878	0	-0.29398	0	-0.20727	0	-0.1348	0
245.8	-0.16961	0	-0.33858	0	-0.29361	0	-0.20727	0	-0.13453	0
246	-0.16991	0	-0.33913	0	-0.2936	0	-0.2077	0	-0.13438	0
246.2	-0.17052	0	-0.33986	0	-0.29441	0	-0.20836	0	-0.13478	0
246.4	-0.17073	0	-0.34076	0	-0.29488	0	-0.2093	0	-0.13538	0
246.6	-0.17075	0	-0.34145	0	-0.29506	0	-0.20988	0	-0.13518	0
246.8	-0.17113	0	-0.34195	0	-0.29566	0	-0.21033	0	-0.13549	0
247	-0.1717	0	-0.34275	0	-0.29642	0	-0.21122	0	-0.13582	0
247.2	-0.17203	0	-0.34278	0	-0.29634	0	-0.2115	0	-0.1359	0
247.4	-0.17159	0	-0.34252	0	-0.29586	0	-0.21143	0	-0.13556	0
247.6	-0.17147	0	-0.3423	0	-0.29583	0	-0.21166	0	-0.13543	0
247.8	-0.17166	0	-0.34249	0	-0.29587	0	-0.21192	0	-0.13589	0
248	-0.17181	0	-0.34291	0	-0.29637	0	-0.21225	0	-0.13611	0
248.2	-0.17201	0	-0.34326	0	-0.29674	0	-0.21256	0	-0.13628	0
248.4	-0.17188	0	-0.34338	0	-0.29668	0	-0.21243	0	-0.13587	0
248.6	-0.17218	0	-0.34384	0	-0.297	0	-0.2123	0	-0.13582	0
248.8	-0.17236	0	-0.34336	0	-0.29711	0	-0.21232	0	-0.13597	0
249	-0.17231	0	-0.34355	0	-0.29705	0	-0.21167	0	-0.13554	0
249.2	-0.17305	0	-0.34428	0	-0.29763	0	-0.21197	0	-0.13616	0
249.4	-0.17375	0	-0.34514	0	-0.29813	0	-0.21263	0	-0.13661	0
249.6	-0.17442	0	-0.34543	0	-0.29863	0	-0.21265	0	-0.13702	0
249.8	-0.17453	0	-0.34525	0	-0.29878	0	-0.21277	0	-0.13738	0
250	-0.17616	0	-0.34609	0	-0.29994	0	-0.21346	0	-0.13794	0
250.2	-0.17712	0	-0.3468	0	-0.3003	0	-0.21356	0	-0.13835	0
250.4	-0.1779	0	-0.34745	0	-0.30116	0	-0.21406	0	-0.13896	0
250.6	-0.17794	0	-0.34741	0	-0.30089	0	-0.2139	0	-0.13928	0
250.8	-0.17802	0	-0.3479	0	-0.30113	0	-0.21395	0	-0.13972	0
251	-0.17779	0	-0.34804	0	-0.30134	0	-0.21429	0	-0.13985	0
251.2	-0.1773	0	-0.34795	0	-0.30125	0	-0.21458	0	-0.13993	0
251.4	-0.17704	0	-0.34774	0	-0.30125	0	-0.21474	0	-0.13985	0
251.6	-0.17696	0	-0.34817	0	-0.30181	0	-0.21532	0	-0.14002	0
251.8	-0.17689	0	-0.34813	0	-0.3018	0	-0.21531	0	-0.14032	0
252	-0.17663	0	-0.34907	0	-0.30205	0	-0.2159	0	-0.14043	0
252.2	-0.17661	0	-0.34909	0	-0.30189	0	-0.216	0	-0.14035	0
252.4	-0.17613	0	-0.34893	0	-0.30132	0	-0.21579	0	-0.13969	0
252.6	-0.17673	0	-0.34993	0	-0.30172	0	-0.21639	0	-0.13992	0
252.8	-0.17684	0	-0.34993	0	-0.30185	0	-0.2162	0	-0.13955	0
253	-0.17742	0	-0.35032	0	-0.3022	0	-0.21593	0	-0.13955	0
253.2	-0.17814	0	-0.35101	0	-0.30342	0	-0.21698	0	-0.1406	0
253.4	-0.17827	0	-0.35094	0	-0.30335	0	-0.21642	0	-0.14043	0
253.6	-0.17844	0	-0.35072	0	-0.30393	0	-0.21637	0	-0.14063	0
253.8	-0.17872	0	-0.35094	0	-0.30401	0	-0.21634	0	-0.14088	0
254	-0.17945	0	-0.35152	0	-0.30459	0	-0.21622	0	-0.14089	0
254.2	-0.17972	0	-0.35199	0	-0.30467	0	-0.21612	0	-0.14068	0
254.4	-0.17994	0	-0.35243	0	-0.30522	0	-0.21666	0	-0.14114	0
254.6	-0.1796	0	-0.35323	0	-0.30508	0	-0.21684	0	-0.14182	0
254.8	-0.17942	0	-0.35371	0	-0.30558	0	-0.21728	0	-0.14196	0
255	-0.17939	0	-0.35352	0	-0.30592	0	-0.21774	0	-0.14266	0
255.2	-0.17947	0	-0.35387	0	-0.30625	0	-0.2179	0	-0.14271	0
255.4	-0.17996	0	-0.35402	0	-0.30662	0	-0.21827	0	-0.14336	0
255.6	-0.18028	0	-0.35475	0	-0.30706	0	-0.21911	0	-0.14384	0
255.8	-0.18045	0	-0.35475	0	-0.30675	0	-0.21923	0	-0.14394	0
256	-0.18126	0	-0.35561	0	-0.30716	0	-0.21981	0	-0.14437	0
256.2	-0.18228	0	-0.35566	0	-0.30738	0	-0.22031	0	-0.14449	0
256.4	-0.18318	0	-0.35573	0	-0.30736	0	-0.22037	0	-0.14453	0
256.6	-0.18408	0	-0.35614	0	-0.30782	0	-0.22072	0	-0.1445	0
256.8	-0.18447	0	-0.35578	0	-0.30822	0	-0.22078	0	-0.14464	0
257	-0.18502	0	-0.35615	0	-0.30867	0	-0.22111	0	-0.14479	0
257.2	-0.18503	0	-0.3561	0	-0.30905	0	-0.22133	0	-0.14478	0
257.4	-0.18533	0	-0.3566	0	-0.30949	0	-0.2208	0	-0.14456	0
257.6	-0.18543	0	-0.35684	0	-0.31018	0	-0.22105	0	-0.14469	0
257.8	-0.18605	0	-0.35722	0	-0.31073	0	-0.22094	0	-0.14523	0
258	-0.18624	0	-0.35735	0	-0.31136	0	-0.22067	0	-0.1451	0
258.2	-0.1859	0	-0.35758	0	-0.31125	0	-0.22097	0	-0.14478	0
258.4	-0.186	0	-0.35764	0	-0.31132	0	-0.2207	0	-0.14485	0
258.6	-0.18544	0	-0.3576	0	-0.31081	0	-0.22057	0	-0.14479	0
258.8	-0.18497	0	-0.35748	0	-0.31057	0	-0.22022	0	-0.14415	0
259	-0.1843	0	-0.35674	0	-0.31032	0	-0.21958	0	-0.14364	0
259.2	-0.18424	0	-0.35724	0	-0.3103	0	-0.21935	0	-0.14313	0
259.4	-0.18419	0	-0.35698	0	-0.31002	0	-0.21992	0	-0.14359	0
259.6	-0.18428	0	-0.35696	0	-0.30963	0	-0.22011	0	-0.14341	0
259.8	-0.18502	0	-0.35741	0	-0.30984	0	-0.22043	0	-0.14343	0
260	-0.1855	0	-0.35734	0	-0.30994	0	-0.22034	0	-0.14367	0
260.2	-0.18576	0	-0.3579	0	-0.30989	0	-0.221	0	-0.14338	0
260.4	-0.1864	0	-0.35865	0	-0.31027	0	-0.22123	0	-0.14362	0
260.6	-0.186	0	-0.35832	0	-0.31032	0	-0.22132	0	-0.14295	0
260.8	-0.1863	0	-0.35931	0	-0.31118	0	-0.22199	0	-0.14313	0
261	-0.18676	0	-0.36009	0	-0.31118	0	-0.2224	0	-0.14319	0
261.2	-0.18721	0	-0.36022	0	-0.31184	0	-0.22312	0	-0.14386	0
261.4	-0.18814	0	-0.36092	0	-0.31283	0	-0.22379	0	-0.14479	0
261.6	-0.1891	0	-0.36137	0	-0.31354	0	-0.2248	0	-0.14588	0
261.8	-0.18961	0	-0.36135	0	-0.3141	0	-0.22495	0	-0.14599	0
262	-0.18978	0	-0.36138	0	-0.31429	0	-0.22509	0	-0.14613	0
262.2	-0.18969	0	-0.36168	0	-0.31421	0	-0.22543	0	-0.14609	0
262.4	-0.18972	0	-0.36178	0	-0.31399	0	-0.22498	0	-0.14615	0
262.6	-0.18923	0	-0.36164	0	-0.3134	0	-0.2249	0	-0.14614	0
262.8	-0.18851	0	-0.36125	0	-0.31327	0	-0.22433	0	-0.1457	0
263	-0.18826	0	-0.36073	0	-0.31305	0	-0.22381	0	-0.14585	0
263.2	-0.18846	0	-0.36134	0	-0.31336	0	-0.22397	0	-0.14662	0
263.4	-0.18879	0	-0.36102	0	-0.31362	0	-0.22443	0	-0.14731	0
263.6	-0.18912	0	-0.36094	0	-0.31364	0	-0.22388	0	-0.14724	0
263.8	-0.18921	0	-0.36122	0	-0.31417	0	-0.22433	0	-0.14725	0
264	-0.18836	0	-0.36029	0	-0.31384	0	-0.22367	0	-0.14684	0
264.2	-0.18848	0	-0.36095	0	-0.31401	0	-0.22369	0	-0.14595	0
264.4	-0.18937	0	-0.36157	0	-0.31459	0	-0.22405	0	-0.14643	0
264.6	-0.18884	0	-0.36132	0	-0.31437	0	-0.22396	0	-0.14567	0
264.8	-0.18935	0	-0.36241	0	-0.31505	0	-0.22465	0	-0.14614	0
265	-0.18989	0	-0.36301	0	-0.31526	0	-0.22554	0	-0.14639	0
265.2	-0.19055	0	-0.36301	0	-0.31581	0	-0.22616	0	-0.14653	0
265.4	-0.191	0	-0.36346	0	-0.31616	0	-0.22725	0	-0.1466	0
265.6	-0.1916	0	-0.36406	0	-0.31685	0	-0.22815	0	-0.14662	0
265.8	-0.19164	0	-0.36434	0	-0.31707	0	-0.22816	0	-0.14623	0
266	-0.19243	0	-0.36492	0	-0.31718	0	-0.22851	0	-0.14649	0
266.2	-0.19189	0	-0.36498	0	-0.3167	0	-0.22823	0	-0.146	0
266.4	-0.19198	0	-0.36515	0	-0.3167	0	-0.22818	0	-0.14586	0
266.6	-0.19207	0	-0.36496	0	-0.31687	0	-0.22785	0	-0.14557	0
266.8	-0.1923	0	-0.36543	0	-0.31708	0	-0.22778	0	-0.14526	0
267	-0.19324	0	-0.36526	0	-0.31728	0	-0.22761	0	-0.14564	0
267.2	-0.19389	0	-0.3657	0	-0.31786	0	-0.22785	0	-0.14558	0
267.4	-0.19436	0	-0.36559	0	-0.31832	0	-0.22788	0	-0.146	0
267.6	-0.19442	0	-0.36557	0	-0.31835	0	-0.22784	0	-0.14558	0
267.8	-0.19442	0	-0.36592	0	-0.31876	0	-0.22806	0	-0.14555	0
268	-0.19491	0	-0.36619	0	-0.31924	0	-0.22783	0	-0.14584	0
268.2	-0.19534	0	-0.36705	0	-0.31954	0	-0.2278	0	-0.14601	0
268.4	-0.19586	0	-0.36777	0	-0.31972	0	-0.22831	0	-0.14643	0
268.6	-0.19572	0	-0.36786	0	-0.32004	0	-0.22865	0	-0.14632	0
268.8	-0.19589	0	-0.36858	0	-0.32079	0	-0.22923	0	-0.14654	0
269	-0.19596	0	-0.36891	0	-0.32109	0	-0.22936	0	-0.14714	0
269.2	-0.19631	0	-0.36952	0	-0.32191	0	-0.23018	0	-0.14798	0
269.4	-0.19593	0	-0.36976	0	-0.32198	0	-0.2309	0	-0.14806	0
269.6	-0.19637	0	-0.3702	0	-0.3224	0	-0.23101	0	-0.14881	0
269.8	-0.19677	0	-0.37052	0	-0.32252	0	-0.23101	0	-0.1498	0
270	-0.19679	0	-0.37048	0	-0.32272	0	-0.23067	0	-0.15005	0
270.2	-0.19644	0	-0.3705	0	-0.32336	0	-0.23055	0	-0.15045	0
270.4	-0.19696	0	-0.37049	0	-0.32416	0	-0.23102	0	-0.1511	0
270.6	-0.19724	0	-0.37068	0	-0.3237	0	-0.23107	0	-0.15127	0
270.8	-0.19761	0	-0.37104	0	-0.3237	0	-0.23151	0	-0.15195	0
271	-0.19845	0	-0.37093	0	-0.32404	0	-0.2319	0	-0.1526	0
271.2	-0.19889	0	-0.37152	0	-0.32417	0	-0.23192	0	-0.15278	0
271.4	-0.19953	0	-0.37197	0	-0.32511	0	-0.2325	0	-0.15359	0
271.6	-0.19987	0	-0.37221	0	-0.3253	0	-0.23269	0	-0.15305	0
271.8	-0.20031	0	-0.37278	0	-0.32534	0	-0.23283	0	-0.15321	0
272	-0.20005	0	-0.37225	0	-0.32482	0	-0.23269	0	-0.15236	0
272.2	-0.20012	0	-0.37223	0	-0.32442	0	-0.23271	0	-0.15179	0
272.4	-0.20068	0	-0.37264	0	-0.32438	0	-0.2333	0	-0.15116	0
272.6	-0.20083	0	-0.37281	0	-0.32465	0	-0.23357	0	-0.15094	0
272.8	-0.20044	0	-0.37316	0	-0.32423	0	-0.23317	0	-0.1502	0
273	-0.20025	0	-0.37347	0	-0.32391	0	-0.23305	0	-0.14961	0
273.2	-0.20061	0	-0.37426	0	-0.32396	0	-0.23344	0	-0.14938	0
273.4	-0.19985	0	-0.37394	0	-0.32343	0	-0.23285	0	-0.14859	0
273.6	-0.19979	0	-0.37434	0	-0.32332	0	-0.2327	0	-0.1488	0
273.8	-0.19967	0	-0.3746	0	-0.32336	0	-0.23234	0	-0.14902	0
274	-0.19939	0	-0.37496	0	-0.32411	0	-0.23206	0	-0.14887	0
274.2	-0.19926	0	-0.3753	0	-0.32458	0	-0.23245	0	-0.14944	0
274.4	-0.19912	0	-0.37562	0	-0.32457	0	-0.23263	0	-0.14994	0
274.6	-0.19964	0	-0.37633	0	-0.32473	0	-0.23279	0	-0.15037	0
274.8	-0.20026	0	-0.37672	0	-0.32562	0	-0.23289	0	-0.15142	0
275	-0.20114	0	-0.37715	0	-0.32623	0	-0.23268	0	-0.1519	0
275.2	-0.20144	0	-0.37721	0	-0.32653	0	-0.23256	0	-0.15153	0
275.4	-0.20219	0	-0.37782	0	-0.32755	0	-0.23334	0	-0.15229	0
275.6	-0.2018	0	-0.37818	0	-0.32742	0	-0.23325	0	-0.15213	0
275.8	-0.20151	0	-0.3787	0	-0.32766	0	-0.23363	0	-0.15259	0
276	-0.20133	0	-0.37847	0	-0.32785	0	-0.23401	0	-0.15276	0
276.2	-0.2014	0	-0.37875	0	-0.32833	0	-0.23417	0	-0.15301	0
276.4	-0.2019	0	-0.37895	0	-0.32884	0	-0.23491	0	-0.15287	0
276.6	-0.20201	0	-0.37892	0	-0.32916	0	-0.23487	0	-0.15304	0
276.8	-0.20217	0	-0.37929	0	-0.32924	0	-0.2351	0	-0.15276	0
277	-0.20274	0	-0.37964	0	-0.32946	0	-0.23558	0	-0.15225	0
277.2	-0.20257	0	-0.37934	0	-0.32927	0	-0.2353	0	-0.15216	0
277.4	-0.20225	0	-0.37932	0	-0.32969	0	-0.23543	0	-0.15211	0
277.6	-0.20277	0	-0.37988	0	-0.33004	0	-0.23587	0	-0.15222	0
277.8	-0.20322	0	-0.38013	0	-0.33035	0	-0.23583	0	-0.15226	0
278	-0.20293	0	-0.38012	0	-0.33071	0	-0.2358	0	-0.15213	0
278.2	-0.20269	0	-0.37985	0	-0.33013	0	-0.23562	0	-0.1526	0
278.4	-0.20379	0	-0.38058	0	-0.33052	0	-0.23615	0	-0.15315	0
278.6	-0.20458	0	-0.38018	0	-0.33036	0	-0.23575	0	-0.15307	0
278.8	-0.20487	0	-0.38017	0	-0.33018	0	-0.23591	0	-0.15348	0
279	-0.2053	0	-0.38041	0	-0.33042	0	-0.236	0	-0.15353	0
279.2	-0.20573	0	-0.38071	0	-0.33049	0	-0.2366	0	-0.15352	0
279.4	-0.20688	0	-0.38148	0	-0.33098	0	-0.2373	0	-0.15464	0
279.6	-0.20721	0	-0.38185	0	-0.33135	0	-0.2377	0	-0.15458	0
279.8	-0.2076	0	-0.38166	0	-0.33173	0	-0.23826	0	-0.15503	0
280	-0.20778	0	-0.38155	0	-0.33164	0	-0.23844	0	-0.15524	0
280.2	-0.20771	0	-0.38116	0	-0.33175	0	-0.23888	0	-0.15479	0
280.4	-0.2086	0	-0.3815	0	-0.33217	0	-0.23959	0	-0.155	0
280.6	-0.20863	0	-0.38188	0	-0.33239	0	-0.23939	0	-0.15491	0
280.8	-0.20836	0	-0.38214	0	-0.33245	0	-0.23956	0	-0.15426	0
281	-0.20857	0	-0.38204	0	-0.33283	0	-0.23966	0	-0.15381	0
281.2	-0.20852	0	-0.38247	0	-0.33322	0	-0.23965	0	-0.15342	0
281.4	-0.20879	0	-0.38314	0	-0.33366	0	-0.23992	0	-0.15333	0
281.6	-0.20881	0	-0.3839	0	-0.33386	0	-0.23979	0	-0.15347	0
281.8	-0.20828	0	-0.38379	0	-0.33359	0	-0.23909	0	-0.15336	0
282	-0.20765	0	-0.38402	0	-0.33341	0	-0.23881	0	-0.1532	0
282.2	-0.20829	0	-0.38498	0	-0.33362	0	-0.23958	0	-0.15396	0
282.4	-0.20938	0	-0.38631	0	-0.33434	0	-0.24031	0	-0.1541	0
282.6	-0.20951	0	-0.38662	0	-0.33474	0	-0.24021	0	-0.15463	0
282.8	-0.20977	0	-0.38758	0	-0.33539	0	-0.24118	0	-0.15521	0
283	-0.2105	0	-0.38795	0	-0.33624	0	-0.2414	0	-0.15532	0
283.2	-0.2106	0	-0.38812	0	-0.33665	0	-0.24158	0	-0.15552	0
283.4	-0.21103	0	-0.38858	0	-0.33757	0	-0.24194	0	-0.15602	0
283.6	-0.2109	0	-0.38864	0	-0.33829	0	-0.24174	0	-0.15624	0
283.8	-0.21096	0	-0.38887	0	-0.33877	0	-0.24206	0	-0.15668	0
284	-0.21057	0	-0.38891	0	-0.33893	0	-0.24216	0	-0.1571	0
284.2	-0.20991	0	-0.38817	0	-0.339	0	-0.24215	0	-0.15711	0
284.4	-0.20998	0	-0.38825	0	-0.33915	0	-0.24151	0	-0.15688	0
284.6	-0.20967	0	-0.38803	0	-0.33924	0	-0.24105	0	-0.15686	0
284.8	-0.20932	0	-0.38754	0	-0.33906	0	-0.24113	0	-0.1568	0
285	-0.20988	0	-0.38717	0	-0.33924	0	-0.24096	0	-0.15713	0
285.2	-0.21019	0	-0.38694	0	-0.33907	0	-0.24088	0	-0.15684	0
285.4	-0.21065	0	-0.38717	0	-0.33834	0	-0.24106	0	-0.15727	0
285.6	-0.21106	0	-0.38771	0	-0.33836	0	-0.241	0	-0.15783	0
285.8	-0.21145	0	-0.38744	0	-0.33805	0	-0.24111	0	-0.15788	0
286	-0.21199	0	-0.38792	0	-0.3377	0	-0.24149	0	-0.15768	0
286.2	-0.21318	0	-0.38816	0	-0.33776	0	-0.24204	0	-0.15791	0
286.4	-0.21343	0	-0.3882	0	-0.33753	0	-0.24184	0	-0.15777	0
286.6	-0.21345	0	-0.38809	0	-0.33783	0	-0.24218	0	-0.15819	0
286.8	-0.21346	0	-0.38797	0	-0.33802	0	-0.24256	0	-0.15805	0
287	-0.21314	0	-0.38778	0	-0.3381	0	-0.24264	0	-0.1581	0
287.2	-0.21332	0	-0.38826	0	-0.33895	0	-0.24298	0	-0.15856	0
287.4	-0.21389	0	-0.38917	0	-0.33992	0	-0.24364	0	-0.15923	0
287.6	-0.21437	0	-0.3894	0	-0.34052	0	-0.24394	0	-0.15936	0
287.8	-0.21442	0	-0.38959	0	-0.34075	0	-0.24468	0	-0.15902	0
288	-0.21383	0	-0.38937	0	-0.34096	0	-0.24477	0	-0.15907	0
288.2	-0.21393	0	-0.38963	0	-0.34111	0	-0.24469	0	-0.15885	0
288.4	-0.21391	0	-0.39036	0	-0.34101	0	-0.24427	0	-0.15837	0
288.6	-0.2142	0	-0.39081	0	-0.34104	0	-0.24494	0	-0.15845	0
288.8	-0.21421	0	-0.39077	0	-0.34091	0	-0.24522	0	-0.15823	0
289	-0.21497	0	-0.39113	0	-0.3409	0	-0.24552	0	-0.15811	0
289.2	-0.21539	0	-0.39169	0	-0.34097	0	-0.24624	0	-0.15798	0
289.4	-0.21562	0	-0.39254	0	-0.34061	0	-0.24626	0	-0.15791	0
289.6	-0.21546	0	-0.39287	0	-0.34081	0	-0.246	0	-0.1577	0
289.8	-0.21549	0	-0.393	0	-0.34063	0	-0.24596	0	-0.15722	0
290	-0.2151	0	-0.39273	0	-0.34009	0	-0.24555	0	-0.15651	0
290.2	-0.2154	0	-0.3928	0	-0.34022	0	-0.24549	0	-0.15658	0
290.4	-0.21483	0	-0.39308	0	-0.34027	0	-0.24547	0	-0.1565	0
290.6	-0.21505	0	-0.39337	0	-0.34079	0	-0.24592	0	-0.1572	0
290.8	-0.21566	0	-0.39411	0	-0.34163	0	-0.24617	0	-0.15806	0
291	-0.2161	0	-0.39431	0	-0.34244	0	-0.24644	0	-0.15867	0
291.2	-0.21711	0	-0.39491	0	-0.34336	0	-0.24646	0	-0.15934	0
291.4	-0.21749	0	-0.39536	0	-0.34394	0	-0.24689	0	-0.15994	0
291.6	-0.21785	0	-0.39535	0	-0.34441	0	-0.24705	0	-0.1602	0
291.8	-0.2182	0	-0.39592	0	-0.34481	0	-0.2473	0	-0.16074	0
292	-0.2187	0	-0.3967	0	-0.34562	0	-0.24755	0	-0.1613	0
292.2	-0.21931	0	-0.3972	0	-0.34539	0	-0.24742	0	-0.16126	0
292.4	-0.21922	0	-0.39718	0	-0.34513	0	-0.24732	0	-0.16061	0
292.6	-0.22016	0	-0.39757	0	-0.3458	0	-0.24838	0	-0.16127	0
292.8	-0.22014	0	-0.39765	0	-0.3456	0	-0.24811	0	-0.161	0
293	-0.22038	0	-0.39778	0	-0.34565	0	-0.2482	0	-0.16071	0
293.2	-0.22021	0	-0.39846	0	-0.34649	0	-0.24899	0	-0.1612	0
293.4	-0.21976	0	-0.39834	0	-0.34633	0	-0.24845	0	-0.16092	0
293.6	-0.22001	0	-0.39851	0	-0.34694	0	-0.24878	0	-0.1607	0
293.8	-0.22	0	-0.39855	0	-0.34695	0	-0.24864	0	-0.16033	0
294	-0.21965	0	-0.39813	0	-0.34673	0	-0.24794	0	-0.16005	0
294.2	-0.21985	0	-0.39852	0	-0.34712	0	-0.24806	0	-0.16048	0
294.4	-0.21972	0	-0.39881	0	-0.3474	0	-0.24823	0	-0.16029	0
294.6	-0.21947	0	-0.39877	0	-0.34758	0	-0.2485	0	-0.16084	0
294.8	-0.21948	0	-0.39896	0	-0.34767	0	-0.24822	0	-0.16105	0
295	-0.2193	0	-0.3986	0	-0.34744	0	-0.24776	0	-0.16078	0
295.2	-0.21901	0	-0.3988	0	-0.34697	0	-0.24747	0	-0.16127	0
295.4	-0.21912	0	-0.39871	0	-0.34743	0	-0.2476	0	-0.1618	0
295.6	-0.21949	0	-0.39888	0	-0.34742	0	-0.24793	0	-0.16249	0
295.8	-0.21957	0	-0.39917	0	-0.34755	0	-0.24789	0	-0.16255	0
296	-0.22026	0	-0.39988	0	-0.34803	0	-0.24814	0	-0.16276	0
296.2	-0.22038	0	-0.39979	0	-0.34769	0	-0.24805	0	-0.1629	0
296.4	-0.22086	0	-0.40009	0	-0.34829	0	-0.24865	0	-0.16316	0
296.6	-0.22124	0	-0.40089	0	-0.34876	0	-0.24925	0	-0.16384	0
296.8	-0.22132	0	-0.40167	0	-0.34895	0	-0.24935	0	-0.1637	0
297	-0.22176	0	-0.40194	0	-0.34947	0	-0.24996	0	-0.16365	0
297.2	-0.22215	0	-0.40276	0	-0.35034	0	-0.25087	0	-0.16395	0
297.4	-0.22197	0	-0.40234	0	-0.35038	0	-0.25041	0	-0.16369	0
297.6	-0.2229	0	-0.40339	0	-0.35103	0	-0.25101	0	-0.16357	0
297.8	-0.22317	0	-0.40397	0	-0.35122	0	-0.251	0	-0.16364	0
298	-0.22339	0	-0.40413	0	-0.35147	0	-0.2508	0	-0.16417	0
298.2	-0.22368	0	-0.40475	0	-0.35197	0	-0.25171	0	-0.1645	0
298.4	-0.22389	0	-0.40524	0	-0.35211	0	-0.2525	0	-0.16438	0
298.6	-0.22323	0	-0.40475	0	-0.35178	0	-0.25264	0	-0.16451	0
298.8	-0.22359	0	-0.405	0	-0.35161	0	-0.2523	0	-0.16444	0
299	-0.22386	0	-0.40489	0	-0.35152	0	-0.25247	0	-0.16418	0
299.2	-0.22419	0	-0.40498	0	-0.35183	0	-0.25274	0	-0.16485	0
299.4	-0.22436	0	-0.40512	0	-0.35209	0	-0.25273	0	-0.1649	0
299.6	-0.22485	0	-0.40553	0	-0.35217	0	-0.25335	0	-0.16525	0
299.8	-0.22522	0	-0.40594	0	-0.35262	0	-0.25341	0	-0.16541	0
300	-0.22606	0	-0.40662	0	-0.35319	0	-0.25398	0	-0.16605	0
300.2	-0.22567	0	-0.40675	0	-0.35302	0	-0.25424	0	-0.16589	0
300.4	-0.22606	0	-0.40729	0	-0.35366	0	-0.25466	0	-0.16533	0
300.6	-0.22617	0	-0.40767	0	-0.35409	0	-0.25473	0	-0.16523	0
300.8	-0.22572	0	-0.40746	0	-0.354	0	-0.25396	0	-0.16449	0
301	-0.22583	0	-0.40734	0	-0.35413	0	-0.25399	0	-0.16386	0
301.2	-0.22549	0	-0.40736	0	-0.3546	0	-0.25383	0	-0.1638	0
301.4	-0.22542	0	-0.4074	0	-0.35438	0	-0.25373	0	-0.16407	0
301.6	-0.22583	0	-0.40798	0	-0.35472	0	-0.25409	0	-0.16431	0
301.8	-0.22577	0	-0.4078	0	-0.355	0	-0.25417	0	-0.16477	0
302	-0.2258	0	-0.40772	0	-0.35493	0	-0.25403	0	-0.16514	0
302.2	-0.22584	0	-0.40767	0	-0.35473	0	-0.25433	0	-0.16467	0
302.4	-0.22536	0	-0.40724	0	-0.35433	0	-0.25417	0	-0.16471	0
302.6	-0.22507	0	-0.40714	0	-0.35401	0	-0.25403	0	-0.1648	0
302.8	-0.2255	0	-0.40727	0	-0.35385	0	-0.25388	0	-0.1644	0
303	-0.22583	0	-0.40705	0	-0.35392	0	-0.25388	0	-0.16448	0
303.2	-0.226	0	-0.40717	0	-0.35357	0	-0.25406	0	-0.16491	0
303.4	-0.22596	0	-0.40736	0	-0.35381	0	-0.25443	0	-0.16534	0
303.6	-0.22615	0	-0.40721	0	-0.35399	0	-0.25478	0	-0.16583	0
303.8	-0.22637	0	-0.40731	0	-0.35433	0	-0.25506	0	-0.16611	0
304	-0.22691	0	-0.40774	0	-0.35464	0	-0.25512	0	-0.16612	0
304.2	-0.2271	0	-0.40871	0	-0.35481	0	-0.25517	0	-0.16594	0
304.4	-0.22803	0	-0.4093	0	-0.35572	0	-0.25533	0	-0.16593	0
304.6	-0.22821	0	-0.40927	0	-0.35648	0	-0.25536	0	-0.16603	0
304.8	-0.22872	0	-0.40989	0	-0.35716	0	-0.25536	0	-0.16585	0
305	-0.22903	0	-0.41053	0	-0.35765	0	-0.25578	0	-0.16606	0
305.2	-0.2296	0	-0.41099	0	-0.35846	0	-0.25578	0	-0.16629	0
305.4	-0.23033	0	-0.41174	0	-0.35869	0	-0.25633	0	-0.16665	0
305.6	-0.23024	0	-0.41206	0	-0.35931	0	-0.25636	0	-0.16637	0
305.8	-0.23059	0	-0.41235	0	-0.3594	0	-0.25641	0	-0.16624	0
306	-0.23098	0	-0.41272	0	-0.35984	0	-0.25654	0	-0.16615	0
306.2	-0.23085	0	-0.41263	0	-0.36012	0	-0.25674	0	-0.16583	0
306.4	-0.23077	0	-0.41278	0	-0.35988	0	-0.25652	0	-0.16571	0
306.6	-0.2312	0	-0.41286	0	-0.35976	0	-0.25683	0	-0.16522	0
306.8	-0.23143	0	-0.41251	0	-0.35953	0	-0.25727	0	-0.16517	0
307	-0.2313	0	-0.41222	0	-0.35958	0	-0.25737	0	-0.16518	0
307.2	-0.23142	0	-0.41277	0	-0.35994	0	-0.25807	0	-0.16593	0
307.4	-0.23162	0	-0.41252	0	-0.36017	0	-0.25786	0	-0.16638	0
307.6	-0.23176	0	-0.41272	0	-0.35982	0	-0.25798	0	-0.1664	0
307.8	-0.23221	0	-0.41326	0	-0.36024	0	-0.25835	0	-0.16658	0
308	-0.23264	0	-0.41388	0	-0.36048	0	-0.25823	0	-0.16696	0
308.2	-0.233	0	-0.4147	0	-0.36101	0	-0.25884	0	-0.16729	0
308.4	-0.23352	0	-0.41549	0	-0.36179	0	-0.25922	0	-0.16772	0
308.6	-0.23385	0	-0.41567	0	-0.36242	0	-0.25937	0	-0.16829	0
308.8	-0.23458	0	-0.41651	0	-0.36286	0	-0.25997	0	-0.16894	0
309	-0.23395	0	-0.41627	0	-0.36285	0	-0.2598	0	-0.16936	0
309.2	-0.23457	0	-0.41691	0	-0.36347	0	-0.26014	0	-0.16969	0
309.4	-0.23482	0	-0.41743	0	-0.36338	0	-0.26061	0	-0.16994	0
309.6	-0.23511	0	-0.41776	0	-0.36388	0	-0.26065	0	-0.16981	0
309.8	-0.23515	0	-0.41756	0	-0.36385	0	-0.26057	0	-0.16976	0
310	-0.2352	0	-0.41791	0	-0.36433	0	-0.26093	0	-0.16982	0
310.2	-0.23498	0	-0.41783	0	-0.36425	0	-0.26077	0	-0.1697	0
310.4	-0.23492	0	-0.4176	0	-0.36332	0	-0.26031	0	-0.16959	0
310.6	-0.2351	0	-0.41732	0	-0.36333	0	-0.26081	0	-0.16982	0
310.8	-0.23588	0	-0.41774	0	-0.36376	0	-0.26158	0	-0.17093	0
311	-0.23598	0	-0.41802	0	-0.36399	0	-0.2614	0	-0.17081	0
311.2	-0.23609	0	-0.41841	0	-0.36428	0	-0.26153	0	-0.17122	0
311.4	-0.23649	0	-0.41829	0	-0.36427	0	-0.26146	0	-0.17147	0
311.6	-0.23644	0	-0.41879	0	-0.36453	0	-0.26173	0	-0.1713	0
311.8	-0.23701	0	-0.41907	0	-0.36477	0	-0.26192	0	-0.17174	0
312	-0.23728	0	-0.41925	0	-0.3651	0	-0.26204	0	-0.17169	0
312.2	-0.23733	0	-0.41946	0	-0.36551	0	-0.26226	0	-0.17137	0
312.4	-0.23766	0	-0.41977	0	-0.36556	0	-0.2622	0	-0.17133	0
312.6	-0.23808	0	-0.41968	0	-0.36539	0	-0.26218	0	-0.17125	0
312.8	-0.23833	0	-0.42008	0	-0.36576	0	-0.26272	0	-0.17158	0
313	-0.23819	0	-0.42019	0	-0.36588	0	-0.26302	0	-0.17145	0
313.2	-0.23866	0	-0.42046	0	-0.36552	0	-0.26298	0	-0.17087	0
313.4	-0.23928	0	-0.42132	0	-0.36624	0	-0.26337	0	-0.17106	0
313.6	-0.23943	0	-0.4216	0	-0.36664	0	-0.26327	0	-0.17115	0
313.8	-0.23877	0	-0.42173	0	-0.36669	0	-0.26294	0	-0.17088	0
314	-0.23895	0	-0.4222	0	-0.36756	0	-0.26334	0	-0.17092	0
314.2	-0.23925	0	-0.42234	0	-0.36753	0	-0.26335	0	-0.17108	0
314.4	-0.23942	0	-0.42232	0	-0.36727	0	-0.26335	0	-0.17128	0
314.6	-0.2399	0	-0.42288	0	-0.3677	0	-0.264	0	-0.17193	0
314.8	-0.2404	0	-0.4228	0	-0.36779	0	-0.26392	0	-0.17215	0
315	-0.23974	0	-0.42254	0	-0.36811	0	-0.26374	0	-0.17176	0
315.2	-0.23942	0	-0.42225	0	-0.36788	0	-0.26346	0	-0.1713	0
315.4	-0.23998	0	-0.42266	0	-0.36842	0	-0.26388	0	-0.17178	0
315.6	-0.24008	0	-0.42288	0	-0.36842	0	-0.26397	0	-0.17148	0
315.8	-0.24046	0	-0.42292	0	-0.36834	0	-0.26416	0	-0.17176	0
316	-0.23979	0	-0.42297	0	-0.36829	0	-0.26414	0	-0.17112	0
316.2	-0.23921	0	-0.42255	0	-0.36823	0	-0.26387	0	-0.17092	0
316.4	-0.23976	0	-0.4227	0	-0.36801	0	-0.26392	0	-0.17091	0
316.6	-0.24021	0	-0.42285	0	-0.36828	0	-0.26396	0	-0.17133	0
316.8	-0.24023	0	-0.42262	0	-0.36842	0	-0.26403	0	-0.17172	0
317	-0.24042	0	-0.42254	0	-0.36815	0	-0.26425	0	-0.17157	0
317.2	-0.24062	0	-0.42256	0	-0.36884	0	-0.26406	0	-0.17212	0
317.4	-0.24117	0	-0.42362	0	-0.36976	0	-0.2645	0	-0.17331	0
317.6	-0.24135	0	-0.42381	0	-0.36978	0	-0.26462	0	-0.17348	0
317.8	-0.24146	0	-0.42392	0	-0.37022	0	-0.26482	0	-0.1735	0
318	-0.24229	0	-0.42466	0	-0.37057	0	-0.26527	0	-0.17363	0
318.2	-0.24289	0	-0.42508	0	-0.37077	0	-0.26532	0	-0.17361	0
318.4	-0.24315	0	-0.42543	0	-0.37101	0	-0.26519	0	-0.17349	0
318.6	-0.24374	0	-0.42579	0	-0.37142	0	-0.26545	0	-0.17349	0
318.8	-0.24417	0	-0.42563	0	-0.3714	0	-0.26505	0	-0.17298	0
319	-0.24419	0	-0.42631	0	-0.37177	0	-0.26521	0	-0.17263	0
319.2	-0.24467	0	-0.42696	0	-0.37171	0	-0.26555	0	-0.1722	0
319.4	-0.24501	0	-0.42751	0	-0.3722	0	-0.26622	0	-0.17237	0
319.6	-0.24562	0	-0.42807	0	-0.37283	0	-0.26679	0	-0.17264	0
319.8	-0.24532	0	-0.42806	0	-0.37267	0	-0.26683	0	-0.17236	0
320	-0.24526	0	-0.42818	0	-0.37288	0	-0.26698	0	-0.17193	0
320.2	-0.24533	0	-0.42794	0	-0.37316	0	-0.2675	0	-0.17219	0
320.4	-0.24561	0	-0.42801	0	-0.37316	0	-0.26772	0	-0.17211	0
320.6	-0.24587	0	-0.42815	0	-0.37394	0	-0.26817	0	-0.1723	0
320.8	-0.24554	0	-0.42772	0	-0.37401	0	-0.26854	0	-0.17215	0
321	-0.24551	0	-0.42817	0	-0.3745	0	-0.26908	0	-0.17262	0
321.2	-0.24557	0	-0.4282	0	-0.37512	0	-0.26895	0	-0.17344	0
321.4	-0.24598	0	-0.42854	0	-0.37495	0	-0.26879	0	-0.17409	0
321.6	-0.24612	0	-0.42836	0	-0.37506	0	-0.26892	0	-0.17421	0
321.8	-0.24646	0	-0.42839	0	-0.37534	0	-0.26931	0	-0.17478	0
322	-0.24652	0	-0.42887	0	-0.3753	0	-0.26928	0	-0.17493	0
322.2	-0.24653	0	-0.42839	0	-0.37548	0	-0.26908	0	-0.17484	0
322.4	-0.24662	0	-0.42848	0	-0.37565	0	-0.26889	0	-0.17535	0
322.6	-0.24673	0	-0.42853	0	-0.37537	0	-0.26884	0	-0.1756	0
322.8	-0.24689	0	-0.42866	0	-0.37513	0	-0.26843	0	-0.17547	0
323	-0.24659	0	-0.42882	0	-0.37486	0	-0.2683	0	-0.17524	0
323.2	-0.24655	0	-0.42912	0	-0.3748	0	-0.26858	0	-0.17517	0
323.4	-0.24647	0	-0.42942	0	-0.37483	0	-0.26875	0	-0.17487	0
323.6	-0.24657	0	-0.42983	0	-0.37489	0	-0.26876	0	-0.17453	0
323.8	-0.24579	0	-0.42948	0	-0.37416	0	-0.26827	0	-0.17387	0
324	-0.2462	0	-0.42974	0	-0.37485	0	-0.26873	0	-0.17392	0
324.2	-0.24628	0	-0.43047	0	-0.37529	0	-0.26921	0	-0.17435	0
324.4	-0.2466	0	-0.43099	0	-0.37595	0	-0.26962	0	-0.17436	0
324.6	-0.24694	0	-0.43127	0	-0.37661	0	-0.27017	0	-0.17413	0
324.8	-0.24684	0	-0.431	0	-0.37697	0	-0.27044	0	-0.17411	0
325	-0.24707	0	-0.43187	0	-0.37783	0	-0.27102	0	-0.17478	0
325.2	-0.24772	0	-0.43212	0	-0.37799	0	-0.27117	0	-0.17537	0
325.4	-0.24801	0	-0.4323	0	-0.37839	0	-0.27119	0	-0.17554	0
325.6	-0.24854	0	-0.43243	0	-0.37869	0	-0.27136	0	-0.1755	0
325.8	-0.24907	0	-0.43286	0	-0.37885	0	-0.27183	0	-0.17605	0
326	-0.24952	0	-0.43316	0	-0.37924	0	-0.27193	0	-0.17611	0
326.2	-0.25056	0	-0.43381	0	-0.38021	0	-0.27235	0	-0.17667	0
326.4	-0.25137	0	-0.43438	0	-0.3812	0	-0.27234	0	-0.17773	0
326.6	-0.25169	0	-0.43482	0	-0.38129	0	-0.27231	0	-0.1775	0
326.8	-0.25232	0	-0.43537	0	-0.38195	0	-0.27214	0	-0.17777	0
327	-0.2519	0	-0.43552	0	-0.38175	0	-0.27209	0	-0.17773	0
327.2	-0.25207	0	-0.43576	0	-0.38129	0	-0.27186	0	-0.17779	0
327.4	-0.25242	0	-0.43636	0	-0.3815	0	-0.27209	0	-0.17804	0
327.6	-0.25208	0	-0.43599	0	-0.38092	0	-0.27194	0	-0.17798	0
327.8	-0.25218	0	-0.43607	0	-0.38141	0	-0.27202	0	-0.17848	0
328	-0.25246	0	-0.43645	0	-0.38192	0	-0.27223	0	-0.17845	0
328.2	-0.25233	0	-0.43692	0	-0.38221	0	-0.27212	0	-0.17869	0
328.4	-0.25229	0	-0.43671	0	-0.38212	0	-0.27258	0	-0.17841	0
328.6	-0.25216	0	-0.43653	0	-0.38239	0	-0.27272	0	-0.17838	0
328.8	-0.25179	0	-0.43601	0	-0.3829	0	-0.27274	0	-0.17828	0
329	-0.2515	0	-0.43652	0	-0.38306	0	-0.2736	0	-0.1783	0
329.2	-0.2512	0	-0.43651	0	-0.38225	0	-0.27357	0	-0.17793	0
329.4	-0.25098	0	-0.43652	0	-0.38242	0	-0.27337	0	-0.17766	0
329.6	-0.25128	0	-0.43707	0	-0.38268	0	-0.27356	0	-0.1775	0
329.8	-0.25142	0	-0.43724	0	-0.38278	0	-0.27416	0	-0.17757	0
330	-0.25162	0	-0.43767	0	-0.38324	0	-0.27464	0	-0.17768	0
330.2	-0.25199	0	-0.43794	0	-0.38353	0	-0.27483	0	-0.17806	0
330.4	-0.25245	0	-0.43843	0	-0.38371	0	-0.27494	0	-0.17878	0
330.6	-0.25259	0	-0.43866	0	-0.38327	0	-0.27527	0	-0.17878	0
330.8	-0.25252	0	-0.43854	0	-0.38295	0	-0.27513	0	-0.17932	0
331	-0.25232	0	-0.4384	0	-0.38242	0	-0.2752	0	-0.17948	0
331.2	-0.25291	0	-0.43866	0	-0.38218	0	-0.27559	0	-0.17989	0
331.4	-0.25336	0	-0.43941	0	-0.38303	0	-0.27639	0	-0.18061	0
331.6	-0.25334	0	-0.43955	0	-0.38323	0	-0.27648	0	-0.18046	0
331.8	-0.25402	0	-0.44026	0	-0.38378	0	-0.2764	0	-0.18067	0
332	-0.25447	0	-0.44063	0	-0.38369	0	-0.2765	0	-0.18053	0
332.2	-0.25508	0	-0.44061	0	-0.38416	0	-0.27646	0	-0.18102	0
332.4	-0.25557	0	-0.44072	0	-0.38467	0	-0.27654	0	-0.18093	0
332.6	-0.25587	0	-0.44082	0	-0.38545	0	-0.27674	0	-0.18133	0
332.8	-0.25568	0	-0.44021	0	-0.38566	0	-0.27652	0	-0.18096	0
333	-0.25594	0	-0.44129	0	-0.38621	0	-0.27746	0	-0.18144	0
333.2	-0.25601	0	-0.44156	0	-0.38591	0	-0.27736	0	-0.18122	0
333.4	-0.25632	0	-0.44182	0	-0.38621	0	-0.27724	0	-0.18122	0
333.6	-0.25671	0	-0.44199	0	-0.38658	0	-0.27764	0	-0.18121	0
333.8	-0.25724	0	-0.44221	0	-0.38679	0	-0.27815	0	-0.18178	0
334	-0.25693	0	-0.4424	0	-0.38684	0	-0.2782	0	-0.18158	0
334.2	-0.25778	0	-0.44282	0	-0.38744	0	-0.27897	0	-0.18189	0
334.4	-0.25802	0	-0.44309	0	-0.3873	0	-0.27923	0	-0.18205	0
334.6	-0.25819	0	-0.44367	0	-0.38752	0	-0.27921	0	-0.18256	0
334.8	-0.25758	0	-0.4434	0	-0.38738	0	-0.27909	0	-0.18198	0
335	-0.25797	0	-0.44399	0	-0.38745	0	-0.27919	0	-0.18204	0
335.2	-0.25792	0	-0.44417	0	-0.38776	0	-0.27921	0	-0.18192	0
335.4	-0.25779	0	-0.4445	0	-0.38806	0	-0.27912	0	-0.18196	0
335.6	-0.25808	0	-0.44526	0	-0.38815	0	-0.279	0	-0.18181	0
335.8	-0.25821	0	-0.44503	0	-0.38814	0	-0.27881	0	-0.18186	0
336	-0.25819	0	-0.44515	0	-0.38822	0	-0.2789	0	-0.18163	0
336.2	-0.25824	0	-0.44533	0	-0.38862	0	-0.27851	0	-0.18189	0
336.4	-0.25816	0	-0.44561	0	-0.38922	0	-0.27881	0	-0.18179	0
336.6	-0.25822	0	-0.44543	0	-0.38951	0	-0.2788	0	-0.1817	0
336.8	-0.25837	0	-0.44532	0	-0.3897	0	-0.27865	0	-0.18144	0
337	-0.2586	0	-0.44627	0	-0.39037	0	-0.27928	0	-0.1818	0
337.2	-0.25912	0	-0.44665	0	-0.3903	0	-0.27944	0	-0.18174	0
337.4	-0.2598	0	-0.44728	0	-0.39073	0	-0.28019	0	-0.18253	0
337.6	-0.26039	0	-0.44852	0	-0.39179	0	-0.2813	0	-0.18322	0
337.8	-0.26076	0	-0.44918	0	-0.39238	0	-0.28161	0	-0.18387	0
338	-0.26099	0	-0.44929	0	-0.39245	0	-0.2822	0	-0.18346	0
338.2	-0.26166	0	-0.44972	0	-0.3928	0	-0.28281	0	-0.18416	0
338.4	-0.26164	0	-0.44972	0	-0.39256	0	-0.28256	0	-0.18448	0
338.6	-0.26179	0	-0.45049	0	-0.39285	0	-0.28254	0	-0.18527	0
338.8	-0.26182	0	-0.44992	0	-0.3922	0	-0.28242	0	-0.18468	0
339	-0.26221	0	-0.45037	0	-0.39218	0	-0.28242	0	-0.18482	0
339.2	-0.26162	0	-0.44968	0	-0.39216	0	-0.28203	0	-0.18436	0
339.4	-0.26219	0	-0.44987	0	-0.39215	0	-0.28171	0	-0.18459	0
339.6	-0.26325	0	-0.45032	0	-0.39279	0	-0.28217	0	-0.18512	0
339.8	-0.26341	0	-0.45007	0	-0.39304	0	-0.28247	0	-0.18477	0
340	-0.26335	0	-0.45013	0	-0.39292	0	-0.28269	0	-0.1842	0
340.2	-0.26321	0	-0.4499	0	-0.39271	0	-0.2822	0	-0.18377	0
340.4	-0.26278	0	-0.44939	0	-0.39281	0	-0.28197	0	-0.18302	0
340.6	-0.26292	0	-0.4494	0	-0.39301	0	-0.28158	0	-0.18255	0
340.8	-0.26312	0	-0.44937	0	-0.39295	0	-0.2817	0	-0.18207	0
341	-0.26332	0	-0.45016	0	-0.3936	0	-0.28253	0	-0.18216	0
341.2	-0.26372	0	-0.45026	0	-0.39355	0	-0.28267	0	-0.18219	0
341.4	-0.26362	0	-0.45047	0	-0.39354	0	-0.28324	0	-0.18274	0
341.6	-0.26419	0	-0.45121	0	-0.39416	0	-0.28362	0	-0.18357	0
341.8	-0.26363	0	-0.45081	0	-0.39345	0	-0.28325	0	-0.18378	0
342	-0.26419	0	-0.45079	0	-0.39288	0	-0.28368	0	-0.18385	0
342.2	-0.26402	0	-0.45092	0	-0.39253	0	-0.28342	0	-0.18419	0
342.4	-0.26417	0	-0.45132	0	-0.39259	0	-0.28388	0	-0.18481	0
342.6	-0.26466	0	-0.45153	0	-0.39257	0	-0.28424	0	-0.18525	0
342.8	-0.265	0	-0.45187	0	-0.39243	0	-0.2848	0	-0.18531	0
343	-0.26511	0	-0.4524	0	-0.39286	0	-0.28504	0	-0.18509	0
343.2	-0.26548	0	-0.45258	0	-0.39297	0	-0.28465	0	-0.18524	0
343.4	-0.26634	0	-0.45295	0	-0.39306	0	-0.28488	0	-0.18564	0
343.6	-0.26699	0	-0.45345	0	-0.39378	0	-0.28604	0	-0.18608	0
343.8	-0.26655	0	-0.45325	0	-0.3936	0	-0.28624	0	-0.18563	0
344	-0.26607	0	-0.45339	0	-0.39358	0	-0.28613	0	-0.18545	0
344.2	-0.26575	0	-0.45341	0	-0.39394	0	-0.28579	0	-0.18512	0
344.4	-0.26548	0	-0.45316	0	-0.39456	0	-0.28518	0	-0.18513	0
344.6	-0.26555	0	-0.45334	0	-0.3949	0	-0.28537	0	-0.18484	0
344.8	-0.26556	0	-0.45314	0	-0.39524	0	-0.28595	0	-0.18483	0
345	-0.26561	0	-0.45322	0	-0.39579	0	-0.28618	0	-0.18518	0
345.2	-0.26532	0	-0.45268	0	-0.39585	0	-0.28545	0	-0.18528	0
345.4	-0.26504	0	-0.45318	0	-0.39641	0	-0.28547	0	-0.18572	0
345.6	-0.2659	0	-0.45387	0	-0.39727	0	-0.28555	0	-0.18646	0
345.8	-0.26578	0	-0.4544	0	-0.39715	0	-0.2857	0	-0.18613	0
346	-0.26677	0	-0.455	0	-0.39774	0	-0.28645	0	-0.18622	0
346.2	-0.26674	0	-0.45513	0	-0.39807	0	-0.28651	0	-0.18657	0
346.4	-0.26734	0	-0.45563	0	-0.39877	0	-0.28703	0	-0.18716	0
346.6	-0.26839	0	-0.45574	0	-0.39981	0	-0.28766	0	-0.18786	0
346.8	-0.26844	0	-0.4569	0	-0.40018	0	-0.2878	0	-0.18768	0
347	-0.26927	0	-0.45749	0	-0.40019	0	-0.28764	0	-0.18757	0
347.2	-0.27003	0	-0.45813	0	-0.40017	0	-0.28775	0	-0.18809	0
347.4	-0.27058	0	-0.45854	0	-0.40006	0	-0.28811	0	-0.1884	0
347.6	-0.27085	0	-0.45926	0	-0.40021	0	-0.28847	0	-0.18874	0
347.8	-0.27046	0	-0.45944	0	-0.39977	0	-0.28851	0	-0.18845	0
348	-0.27045	0	-0.45979	0	-0.40004	0	-0.28865	0	-0.18876	0
348.2	-0.27007	0	-0.45935	0	-0.39953	0	-0.28842	0	-0.18834	0
348.4	-0.26968	0	-0.45904	0	-0.39908	0	-0.28789	0	-0.18828	0
348.6	-0.27001	0	-0.45932	0	-0.39924	0	-0.28861	0	-0.18813	0
348.8	-0.26973	0	-0.45907	0	-0.39891	0	-0.2884	0	-0.1886	0
349	-0.26887	0	-0.45854	0	-0.39824	0	-0.2871	0	-0.18796	0
349.2	-0.26901	0	-0.45892	0	-0.39823	0	-0.28716	0	-0.18775	0
349.4	-0.26953	0	-0.45934	0	-0.3986	0	-0.28766	0	-0.18849	0
349.6	-0.26977	0	-0.45961	0	-0.39865	0	-0.28777	0	-0.18846	0
349.8	-0.26991	0	-0.45967	0	-0.39888	0	-0.28816	0	-0.1884	0
350	-0.26961	0	-0.45872	0	-0.39905	0	-0.28813	0	-0.18819	0
350.2	-0.27	0	-0.45854	0	-0.3997	0	-0.28808	0	-0.18863	0
350.4	-0.27064	0	-0.45852	0	-0.40043	0	-0.28806	0	-0.18884	0
350.6	-0.27122	0	-0.45843	0	-0.4011	0	-0.28857	0	-0.18929	0
350.8	-0.27139	0	-0.45916	0	-0.40132	0	-0.28881	0	-0.18884	0
351	-0.27248	0	-0.45957	0	-0.4017	0	-0.28978	0	-0.18945	0
351.2	-0.27275	0	-0.4598	0	-0.40225	0	-0.29051	0	-0.18968	0
351.4	-0.27269	0	-0.45997	0	-0.40223	0	-0.29031	0	-0.18976	0
351.6	-0.27235	0	-0.46011	0	-0.40227	0	-0.29043	0	-0.18986	0
351.8	-0.27254	0	-0.46038	0	-0.40265	0	-0.29088	0	-0.19006	0
352	-0.2726	0	-0.46061	0	-0.4027	0	-0.29123	0	-0.19047	0
352.2	-0.27242	0	-0.46102	0	-0.40241	0	-0.29116	0	-0.18993	0
352.4	-0.27248	0	-0.46132	0	-0.40286	0	-0.29138	0	-0.19026	0
352.6	-0.27297	0	-0.46165	0	-0.40343	0	-0.29142	0	-0.19024	0
352.8	-0.27264	0	-0.4618	0	-0.40297	0	-0.2906	0	-0.19043	0
353	-0.27264	0	-0.46231	0	-0.40294	0	-0.29044	0	-0.19	0
353.2	-0.27361	0	-0.46327	0	-0.40348	0	-0.29125	0	-0.1908	0
353.4	-0.27285	0	-0.46306	0	-0.40349	0	-0.29085	0	-0.19065	0
353.6	-0.27256	0	-0.4634	0	-0.40411	0	-0.29107	0	-0.19069	0
353.8	-0.27272	0	-0.46351	0	-0.4045	0	-0.29069	0	-0.19049	0
354	-0.2725	0	-0.46356	0	-0.40417	0	-0.29056	0	-0.19075	0
354.2	-0.27303	0	-0.4643	0	-0.40516	0	-0.29085	0	-0.19144	0
354.4	-0.27265	0	-0.46413	0	-0.40512	0	-0.29061	0	-0.19173	0
354.6	-0.27277	0	-0.46471	0	-0.40526	0	-0.29108	0	-0.19175	0
354.8	-0.27295	0	-0.46532	0	-0.40579	0	-0.2916	0	-0.19163	0
355	-0.27325	0	-0.46551	0	-0.40569	0	-0.29185	0	-0.1922	0
355.2	-0.27329	0	-0.46522	0	-0.40543	0	-0.29166	0	-0.19201	0
355.4	-0.27353	0	-0.46523	0	-0.40554	0	-0.29131	0	-0.19213	0
355.6	-0.27398	0	-0.46538	0	-0.40559	0	-0.29151	0	-0.19195	0
355.8	-0.27464	0	-0.46578	0	-0.40615	0	-0.29165	0	-0.19171	0
356	-0.27524	0	-0.46588	0	-0.40647	0	-0.29207	0	-0.19177	0
356.2	-0.27634	0	-0.46582	0	-0.40706	0	-0.29192	0	-0.19139	0
356.4	-0.27727	0	-0.46583	0	-0.40761	0	-0.29182	0	-0.19145	0
356.6	-0.27796	0	-0.46567	0	-0.40779	0	-0.29136	0	-0.19132	0
356.8	-0.27818	0	-0.46569	0	-0.40807	0	-0.29103	0	-0.19107	0
357	-0.27851	0	-0.4659	0	-0.40859	0	-0.29172	0	-0.19107	0
357.2	-0.27839	0	-0.46563	0	-0.40909	0	-0.29203	0	-0.19128	0
357.4	-0.27828	0	-0.46572	0	-0.40966	0	-0.29221	0	-0.1912	0
357.6	-0.279	0	-0.46647	0	-0.4105	0	-0.29281	0	-0.19218	0
357.8	-0.2786	0	-0.46661	0	-0.41003	0	-0.29237	0	-0.19176	0
358	-0.2784	0	-0.46719	0	-0.41003	0	-0.29327	0	-0.19295	0
358.2	-0.2784	0	-0.46744	0	-0.41073	0	-0.29372	0	-0.19304	0
358.4	-0.27824	0	-0.46792	0	-0.41092	0	-0.29427	0	-0.19328	0
358.6	-0.27818	0	-0.46811	0	-0.41099	0	-0.29471	0	-0.1932	0
358.8	-0.2773	0	-0.46796	0	-0.41072	0	-0.29468	0	-0.19323	0
359	-0.27684	0	-0.4678	0	-0.41033	0	-0.29464	0	-0.19366	0
359.2	-0.27693	0	-0.46828	0	-0.41064	0	-0.29503	0	-0.19371	0
359.4	-0.2768	0	-0.46835	0	-0.41074	0	-0.29513	0	-0.19359	0
359.6	-0.27655	0	-0.46875	0	-0.41069	0	-0.29535	0	-0.19364	0
359.8	-0.27694	0	-0.46886	0	-0.41111	0	-0.29509	0	-0.19376	0
360	-0.27751	0	-0.46881	0	-0.41107	0	-0.29521	0	-0.19373	0
360.2	-0.27772	0	-0.46881	0	-0.41053	0	-0.295	0	-0.19356	0
360.4	-0.27792	0	-0.46891	0	-0.41097	0	-0.29505	0	-0.19416	0
360.6	-0.2785	0	-0.46894	0	-0.41107	0	-0.29552	0	-0.19448	0
360.8	-0.2794	0	-0.46927	0	-0.41136	0	-0.29597	0	-0.19445	0
361	-0.27976	0	-0.46908	0	-0.41119	0	-0.29646	0	-0.19493	0
361.2	-0.2801	0	-0.46885	0	-0.41076	0	-0.29646	0	-0.19505	0
361.4	-0.2807	0	-0.46908	0	-0.41092	0	-0.2966	0	-0.19493	0
361.6	-0.2808	0	-0.46911	0	-0.41049	0	-0.29668	0	-0.19462	0
361.8	-0.28008	0	-0.46885	0	-0.40958	0	-0.29652	0	-0.19389	0
362	-0.28056	0	-0.46964	0	-0.40995	0	-0.29715	0	-0.19421	0
362.2	-0.28076	0	-0.46962	0	-0.40993	0	-0.29725	0	-0.19354	0
362.4	-0.28053	0	-0.46968	0	-0.41	0	-0.2973	0	-0.1932	0
362.6	-0.27959	0	-0.4693	0	-0.40982	0	-0.2972	0	-0.1932	0
362.8	-0.27896	0	-0.47006	0	-0.40982	0	-0.29704	0	-0.19341	0
363	-0.27836	0	-0.47006	0	-0.40972	0	-0.29664	0	-0.19328	0
363.2	-0.27851	0	-0.47088	0	-0.41049	0	-0.29669	0	-0.19297	0
363.4	-0.27834	0	-0.47098	0	-0.41063	0	-0.29629	0	-0.19268	0
363.6	-0.27819	0	-0.47118	0	-0.4103	0	-0.2964	0	-0.19273	0
363.8	-0.27881	0	-0.47135	0	-0.41069	0	-0.29643	0	-0.19297	0
364	-0.27887	0	-0.47193	0	-0.41097	0	-0.2969	0	-0.193	0
364.2	-0.27922	0	-0.47249	0	-0.41163	0	-0.29724	0	-0.19363	0
364.4	-0.2804	0	-0.47249	0	-0.41239	0	-0.29734	0	-0.19424	0
364.6	-0.28176	0	-0.47323	0	-0.41292	0	-0.29838	0	-0.19487	0
364.8	-0.28196	0	-0.47336	0	-0.41335	0	-0.29828	0	-0.19521	0
365	-0.28198	0	-0.4728	0	-0.41349	0	-0.29833	0	-0.19534	0
365.2	-0.2827	0	-0.4734	0	-0.41413	0	-0.29866	0	-0.19531	0
365.4	-0.2828	0	-0.4736	0	-0.41474	0	-0.29857	0	-0.19486	0
365.6	-0.28282	0	-0.47402	0	-0.41479	0	-0.29887	0	-0.19446	0
365.8	-0.28296	0	-0.47466	0	-0.41524	0	-0.29937	0	-0.19462	0
366	-0.28422	0	-0.47574	0	-0.41631	0	-0.3002	0	-0.19571	0
366.2	-0.28387	0	-0.47552	0	-0.4163	0	-0.30013	0	-0.19542	0
366.4	-0.28415	0	-0.47648	0	-0.41685	0	-0.30052	0	-0.19622	0
366.6	-0.28451	0	-0.47677	0	-0.41752	0	-0.30079	0	-0.19687	0
366.8	-0.28447	0	-0.47703	0	-0.41742	0	-0.30027	0	-0.19685	0
367	-0.28457	0	-0.47671	0	-0.41774	0	-0.30026	0	-0.19713	0
367.2	-0.28502	0	-0.47662	0	-0.41775	0	-0.30009	0	-0.19731	0
367.4	-0.28559	0	-0.47675	0	-0.41795	0	-0.30048	0	-0.19768	0
367.6	-0.28553	0	-0.47616	0	-0.41723	0	-0.3009	0	-0.19755	0
367.8	-0.28587	0	-0.47631	0	-0.41754	0	-0.3012	0	-0.19787	0
368	-0.28581	0	-0.47625	0	-0.41736	0	-0.30091	0	-0.19748	0
368.2	-0.28586	0	-0.47594	0	-0.41689	0	-0.30085	0	-0.19756	0
368.4	-0.28634	0	-0.47544	0	-0.41687	0	-0.30097	0	-0.19739	0
368.6	-0.28621	0	-0.47614	0	-0.4178	0	-0.30129	0	-0.19808	0
368.8	-0.28583	0	-0.47635	0	-0.41786	0	-0.30068	0	-0.19786	0
369	-0.2859	0	-0.47615	0	-0.41757	0	-0.30055	0	-0.19768	0
369.2	-0.28595	0	-0.47655	0	-0.41809	0	-0.30034	0	-0.19762	0
369.4	-0.28558	0	-0.47662	0	-0.41788	0	-0.30029	0	-0.1969	0
369.6	-0.28582	0	-0.47748	0	-0.41816	0	-0.30107	0	-0.19694	0
369.8	-0.28567	0	-0.47834	0	-0.41858	0	-0.30178	0	-0.19749	0
370	-0.28585	0	-0.47915	0	-0.4185	0	-0.30169	0	-0.19752	0
370.2	-0.28541	0	-0.47907	0	-0.41858	0	-0.30142	0	-0.1972	0
370.4	-0.28609	0	-0.48006	0	-0.4187	0	-0.30172	0	-0.19786	0
370.6	-0.28641	0	-0.48022	0	-0.41925	0	-0.3016	0	-0.1982	0
370.8	-0.28611	0	-0.48014	0	-0.4193	0	-0.30191	0	-0.19843	0
371	-0.28688	0	-0.48035	0	-0.42008	0	-0.3028	0	-0.19877	0
371.2	-0.28729	0	-0.48004	0	-0.4199	0	-0.30294	0	-0.19885	0
371.4	-0.28864	0	-0.48062	0	-0.42128	0	-0.30379	0	-0.19921	0
371.6	-0.28907	0	-0.48067	0	-0.421	0	-0.30386	0	-0.19922	0
371.8	-0.28977	0	-0.48127	0	-0.42183	0	-0.30426	0	-0.19991	0
372	-0.28998	0	-0.48134	0	-0.42233	0	-0.30436	0	-0.20014	0
372.2	-0.29008	0	-0.48122	0	-0.42261	0	-0.30423	0	-0.20019	0
372.4	-0.29122	0	-0.48179	0	-0.42379	0	-0.30438	0	-0.2009	0
372.6	-0.29124	0	-0.48221	0	-0.42424	0	-0.30401	0	-0.2014	0
372.8	-0.29121	0	-0.48209	0	-0.42407	0	-0.30358	0	-0.20076	0
373	-0.29091	0	-0.4818	0	-0.42375	0	-0.30329	0	-0.20063	0
373.2	-0.29126	0	-0.48208	0	-0.42429	0	-0.30326	0	-0.2007	0
373.4	-0.2911	0	-0.48293	0	-0.42459	0	-0.3036	0	-0.2003	0
373.6	-0.29052	0	-0.48317	0	-0.42446	0	-0.30342	0	-0.20007	0
373.8	-0.28963	0	-0.48276	0	-0.42381	0	-0.30306	0	-0.19921	0
374	-0.28991	0	-0.48281	0	-0.42329	0	-0.30291	0	-0.19874	0
374.2	-0.29003	0	-0.48267	0	-0.42342	0	-0.30335	0	-0.19949	0
374.4	-0.29051	0	-0.48305	0	-0.42321	0	-0.30401	0	-0.19949	0
374.6	-0.2904	0	-0.48306	0	-0.4233	0	-0.30392	0	-0.19939	0
374.8	-0.29033	0	-0.48257	0	-0.42272	0	-0.30422	0	-0.1988	0
375	-0.29131	0	-0.48312	0	-0.42292	0	-0.30449	0	-0.1988	0
375.2	-0.29141	0	-0.4828	0	-0.42259	0	-0.30424	0	-0.1989	0
375.4	-0.29204	0	-0.48327	0	-0.42327	0	-0.30494	0	-0.19925	0
375.6	-0.29191	0	-0.48362	0	-0.42344	0	-0.30557	0	-0.19951	0
375.8	-0.29191	0	-0.48361	0	-0.42384	0	-0.30576	0	-0.1999	0
376	-0.29181	0	-0.48342	0	-0.42408	0	-0.30589	0	-0.20022	0
376.2	-0.29243	0	-0.48362	0	-0.42437	0	-0.30571	0	-0.20049	0
376.4	-0.29308	0	-0.48422	0	-0.42462	0	-0.30611	0	-0.20133	0
376.6	-0.29245	0	-0.48423	0	-0.42468	0	-0.30613	0	-0.20133	0
376.8	-0.29299	0	-0.48484	0	-0.42523	0	-0.30639	0	-0.20168	0
377	-0.29323	0	-0.48568	0	-0.42581	0	-0.3063	0	-0.2024	0
377.2	-0.29366	0	-0.48622	0	-0.42647	0	-0.3064	0	-0.20252	0
377.4	-0.2929	0	-0.48641	0	-0.42658	0	-0.3065	0	-0.20208	0
377.6	-0.29206	0	-0.4858	0	-0.42579	0	-0.30602	0	-0.20139	0
377.8	-0.29233	0	-0.486	0	-0.42563	0	-0.30632	0	-0.20142	0
378	-0.29302	0	-0.48701	0	-0.42582	0	-0.30694	0	-0.20206	0
378.2	-0.29334	0	-0.48728	0	-0.42595	0	-0.30747	0	-0.20261	0
378.4	-0.29372	0	-0.48772	0	-0.42615	0	-0.3074	0	-0.2018	0
378.6	-0.29312	0	-0.48749	0	-0.42598	0	-0.30694	0	-0.2015	0
378.8	-0.29329	0	-0.48771	0	-0.4263	0	-0.30739	0	-0.20155	0
379	-0.29355	0	-0.48807	0	-0.42698	0	-0.30782	0	-0.20155	0
379.2	-0.29339	0	-0.48786	0	-0.42755	0	-0.30841	0	-0.20137	0
379.4	-0.29394	0	-0.48836	0	-0.42859	0	-0.30944	0	-0.20208	0
379.6	-0.29372	0	-0.48832	0	-0.42926	0	-0.30966	0	-0.20189	0
379.8	-0.29403	0	-0.48855	0	-0.42995	0	-0.30989	0	-0.20231	0
380	-0.29431	0	-0.48906	0	-0.43012	0	-0.31017	0	-0.20298	0
380.2	-0.29484	0	-0.48977	0	-0.43027	0	-0.31041	0	-0.20329	0
380.4	-0.29515	0	-0.48994	0	-0.43033	0	-0.31103	0	-0.20369	0
380.6	-0.29501	0	-0.48995	0	-0.43026	0	-0.31075	0	-0.20364	0
380.8	-0.2954	0	-0.49007	0	-0.43055	0	-0.31067	0	-0.20382	0
381	-0.29507	0	-0.48987	0	-0.43038	0	-0.31012	0	-0.20321	0
381.2	-0.29501	0	-0.48955	0	-0.42996	0	-0.31048	0	-0.20284	0
381.4	-0.29466	0	-0.48939	0	-0.42969	0	-0.31042	0	-0.20254	0
381.6	-0.29482	0	-0.48932	0	-0.42947	0	-0.31039	0	-0.203	0
381.8	-0.29551	0	-0.49018	0	-0.42957	0	-0.31058	0	-0.2031	0
382	-0.29576	0	-0.49088	0	-0.42966	0	-0.31077	0	-0.20307	0
382.2	-0.29598	0	-0.49096	0	-0.4295	0	-0.31093	0	-0.2038	0
382.4	-0.2962	0	-0.49178	0	-0.43016	0	-0.31103	0	-0.20385	0
382.6	-0.29575	0	-0.49168	0	-0.43033	0	-0.31105	0	-0.20409	0
382.8	-0.29628	0	-0.49218	0	-0.43089	0	-0.3116	0	-0.20454	0
383	-0.29678	0	-0.49279	0	-0.43176	0	-0.31212	0	-0.20536	0
383.2	-0.29733	0	-0.49306	0	-0.4324	0	-0.31191	0	-0.20566	0
383.4	-0.29753	0	-0.49375	0	-0.43316	0	-0.31207	0	-0.20568	0
383.6	-0.29745	0	-0.49394	0	-0.43359	0	-0.31226	0	-0.20519	0
383.8	-0.29757	0	-0.49471	0	-0.43382	0	-0.31241	0	-0.20547	0
384	-0.29769	0	-0.49518	0	-0.43364	0	-0.31241	0	-0.20598	0
384.2	-0.29773	0	-0.49549	0	-0.43404	0	-0.31239	0	-0.20576	0
384.4	-0.29789	0	-0.49559	0	-0.43406	0	-0.31254	0	-0.20595	0
384.6	-0.29728	0	-0.4951	0	-0.4338	0	-0.31162	0	-0.20581	0
384.8	-0.29784	0	-0.4949	0	-0.43446	0	-0.31203	0	-0.20593	0
385	-0.29874	0	-0.49474	0	-0.43459	0	-0.31228	0	-0.20546	0
385.2	-0.29857	0	-0.49433	0	-0.43425	0	-0.31219	0	-0.20593	0
385.4	-0.29863	0	-0.49396	0	-0.43435	0	-0.31206	0	-0.20561	0
385.6	-0.2987	0	-0.49383	0	-0.43448	0	-0.31231	0	-0.20595	0
385.8	-0.29904	0	-0.49457	0	-0.43461	0	-0.31232	0	-0.20563	0
386	-0.29969	0	-0.49478	0	-0.43492	0	-0.31289	0	-0.20603	0
386.2	-0.3002	0	-0.49529	0	-0.435	0	-0.3134	0	-0.20703	0
386.4	-0.30034	0	-0.49571	0	-0.43538	0	-0.31324	0	-0.2064	0
386.6	-0.30095	0	-0.49618	0	-0.43544	0	-0.31371	0	-0.20673	0
386.8	-0.30229	0	-0.49718	0	-0.4362	0	-0.31429	0	-0.20747	0
387	-0.30272	0	-0.49718	0	-0.4364	0	-0.31422	0	-0.20775	0
387.2	-0.30328	0	-0.49752	0	-0.43693	0	-0.31394	0	-0.20733	0
387.4	-0.30276	0	-0.49757	0	-0.43691	0	-0.31408	0	-0.20671	0
387.6	-0.30243	0	-0.49764	0	-0.43641	0	-0.31417	0	-0.2063	0
387.8	-0.30159	0	-0.49753	0	-0.43572	0	-0.31375	0	-0.20607	0
388	-0.30116	0	-0.49765	0	-0.4359	0	-0.31402	0	-0.20616	0
388.2	-0.30103	0	-0.49757	0	-0.43591	0	-0.31391	0	-0.20568	0
388.4	-0.30079	0	-0.49698	0	-0.43563	0	-0.31393	0	-0.20559	0
388.6	-0.30106	0	-0.49678	0	-0.43577	0	-0.31373	0	-0.20564	0
388.8	-0.30137	0	-0.49623	0	-0.43588	0	-0.31434	0	-0.2055	0
389	-0.30131	0	-0.49563	0	-0.43561	0	-0.31433	0	-0.20556	0
389.2	-0.30115	0	-0.49566	0	-0.43603	0	-0.31471	0	-0.20635	0
389.4	-0.30161	0	-0.49589	0	-0.43683	0	-0.31521	0	-0.20627	0
389.6	-0.30194	0	-0.49626	0	-0.43753	0	-0.3157	0	-0.2066	0
389.8	-0.30255	0	-0.4969	0	-0.43829	0	-0.31588	0	-0.20704	0
390	-0.30329	0	-0.49718	0	-0.43895	0	-0.31691	0	-0.20739	0
390.2	-0.30387	0	-0.4978	0	-0.43931	0	-0.31728	0	-0.20821	0
390.4	-0.30466	0	-0.49844	0	-0.44011	0	-0.31738	0	-0.20826	0
390.6	-0.30552	0	-0.49926	0	-0.4405	0	-0.31809	0	-0.20896	0
390.8	-0.30633	0	-0.49966	0	-0.44102	0	-0.31793	0	-0.2091	0
391	-0.30587	0	-0.49925	0	-0.44074	0	-0.31762	0	-0.2086	0
391.2	-0.30684	0	-0.50035	0	-0.44129	0	-0.31764	0	-0.20903	0
391.4	-0.30626	0	-0.50013	0	-0.4405	0	-0.31733	0	-0.20858	0
391.6	-0.30603	0	-0.50055	0	-0.44014	0	-0.31769	0	-0.2087	0
391.8	-0.306	0	-0.50064	0	-0.44003	0	-0.31742	0	-0.20885	0
392	-0.30561	0	-0.50041	0	-0.44005	0	-0.31708	0	-0.20833	0
392.2	-0.30643	0	-0.50034	0	-0.44079	0	-0.31682	0	-0.20832	0
392.4	-0.30704	0	-0.50126	0	-0.4414	0	-0.31777	0	-0.20904	0
392.6	-0.30685	0	-0.50143	0	-0.44103	0	-0.31773	0	-0.20883	0
392.8	-0.30669	0	-0.50152	0	-0.4412	0	-0.31815	0	-0.20874	0
393	-0.30733	0	-0.50249	0	-0.44154	0	-0.31857	0	-0.20891	0
393.2	-0.30762	0	-0.50324	0	-0.44194	0	-0.31935	0	-0.20885	0
393.4	-0.30771	0	-0.50327	0	-0.44214	0	-0.31913	0	-0.20846	0
393.6	-0.30795	0	-0.50359	0	-0.44252	0	-0.31964	0	-0.20881	0
393.8	-0.30801	0	-0.50434	0	-0.44321	0	-0.31985	0	-0.20914	0
394	-0.30789	0	-0.50401	0	-0.44338	0	-0.32023	0	-0.20871	0
394.2	-0.30794	0	-0.5045	0	-0.44352	0	-0.32042	0	-0.20951	0
394.4	-0.30767	0	-0.5048	0	-0.44384	0	-0.32039	0	-0.20899	0
394.6	-0.30753	0	-0.50526	0	-0.44384	0	-0.3201	0	-0.20877	0
394.8	-0.30797	0	-0.50526	0	-0.44374	0	-0.32021	0	-0.20871	0
395	-0.30821	0	-0.50563	0	-0.44405	0	-0.32021	0	-0.20893	0
395.2	-0.30888	0	-0.50629	0	-0.44398	0	-0.32015	0	-0.2098	0
395.4	-0.30873	0	-0.50622	0	-0.44438	0	-0.32065	0	-0.21016	0
395.6	-0.3087	0	-0.50625	0	-0.44503	0	-0.32055	0	-0.21056	0
395.8	-0.30918	0	-0.50586	0	-0.44541	0	-0.31999	0	-0.21077	0
396	-0.309	0	-0.50514	0	-0.44582	0	-0.32006	0	-0.21082	0
396.2	-0.31003	0	-0.50522	0	-0.44626	0	-0.32024	0	-0.21129	0
396.4	-0.31045	0	-0.50588	0	-0.4464	0	-0.32101	0	-0.21177	0
396.6	-0.30999	0	-0.5051	0	-0.44557	0	-0.32051	0	-0.2109	0
396.8	-0.31084	0	-0.50574	0	-0.44612	0	-0.32114	0	-0.21092	0
397	-0.31092	0	-0.50515	0	-0.44542	0	-0.32106	0	-0.21072	0
397.2	-0.31086	0	-0.50477	0	-0.44552	0	-0.32147	0	-0.21059	0
397.4	-0.31134	0	-0.50487	0	-0.44552	0	-0.32146	0	-0.21056	0
397.6	-0.31107	0	-0.50502	0	-0.44522	0	-0.3217	0	-0.21022	0
397.8	-0.3105	0	-0.50503	0	-0.44489	0	-0.32152	0	-0.2093	0
398	-0.30968	0	-0.50439	0	-0.44419	0	-0.32142	0	-0.20863	0
398.2	-0.30989	0	-0.50487	0	-0.44386	0	-0.32161	0	-0.20889	0
398.4	-0.30969	0	-0.50521	0	-0.44389	0	-0.32166	0	-0.20845	0
398.6	-0.30979	0	-0.50558	0	-0.4443	0	-0.32179	0	-0.20854	0
398.8	-0.30972	0	-0.50549	0	-0.44433	0	-0.32236	0	-0.20868	0
399	-0.31013	0	-0.50626	0	-0.44524	0	-0.3225	0	-0.20956	0
399.2	-0.31019	0	-0.50638	0	-0.44527	0	-0.32258	0	-0.20978	0
399.4	-0.31056	0	-0.50659	0	-0.44628	0	-0.32292	0	-0.20998	0
399.6	-0.31043	0	-0.50681	0	-0.44694	0	-0.3225	0	-0.21028	0
[truncated: 2,001 more rows]

[truncated: 12 more sheets: Fig S1, Fig S2, Fig S3, Fig S4, Fig S5, Fig S6, Fig S7, Fig S8, Fig S10, Fig S11, Fig S12, Fig S13]
